# Supplementary material for: Genome-wide identification of AP2/EREBP in Fragaria vesca and expression pattern analysis of the FvDREB subfamily under drought stress
Source: BMC Plant Biol. 2021 Jun 26;21:295. doi: 10.1186/s12870-021-03095-2 (PMC8236174; doi:10.1186/s12870-021-03095-2)
Supplement: Supplementary file 1 — Additional file 1. The details information of AP2/EPEBP and DREB contain gene name, gene ID, homologous, synteny, segmental duplication, promoter analysis, primer sequence and transcriptome data. [file 12870_2021_3095_MOESM1_ESM.xlsx]

## Sheet: AP2 EREBP
Based on the genome v4.02
Gene Name	Gene IDs (v1.1)	Gene IDs (v4.02)	Chromosome location	Group
FvDREB1	mrna32378.1	FvH4_5g01440	Fvb5: 899521-900291	A-1
FvDREB2	mrna13329.1	FvH4_7g28950	Fvb7: 21384363-21385052	A-1
FvDREB3	mrna08479.1	FvH4_2g38880	Fvb2: 28047790-28050124	A-2
FvDREB4	mrna16710.1	FvH4_6g01400	Fvb6: 778696-779238	A-2
FvDREB5	mrna13783.1	FvH4_6g10690	Fvb6: 6419987-6422452	A-2
FvDREB6	mrna26463.1	FvH4_6g23290	Fvb6: 17276547-17277407	A-2
FvDREB7	mrna01985.1	FvH4_6g43870	Fvb6: 33904894-33907462	A-2
FvDREB8	mrna21047.1	FvH4_7g25200	Fvb7: 19265849-19267988	A-2
FvDREB9	mrna21003.1	FvH4_7g24760	Fvb7: 19064560-19066602	A-3
FvDREB10	mrna11882.1	FvH4_1g05820	Fvb1: 3086932-3088629	A-4
FvDREB11	mrna08838.1	FvH4_2g35620	Fvb2: 26279523-26280287	A-4
FvDREB12	mrna32380.1	FvH4_5g01460	Fvb5: 909587-910426	A-4
FvDREB13	mrna08876.1	FvH4_5g19440	Fvb5: 11268785-11269904	A-4
FvDREB14	mrna08873.1	FvH4_5g19460	Fvb5: 11295238-11295834	A-4
FvDREB15	mrna27021.1	FvH4_5g33220	Fvb5: 24034746-24036098	A-4
FvDREB16	mrna27017.1	FvH4_5g33240	Fvb5: 24050928-24051485	A-4
FvDREB17	mrna30159.1	FvH4_6g18000	Fvb6: 11817696-11821178	A-4
FvDREB18	mrna30226.1	FvH4_6g18090	Fvb6: 11874334-11874957	A-4
FvDREB19	mrna25758.1	FvH4_6g32030	Fvb6: 25127142-25128659	A-4
FvDREB20	mrna04810.1	FvH4_7g09550	Fvb7: 9175646-9176470	A-4
FvDREB21	mrna19141.1	FvH4_7g16810	Fvb7: 14364300-14365229	A-4
FvDREB22	mrna13327.1	FvH4_7g28960	Fvb7: 21396222-21397656	A-4
FvDREB23	mrna12919.1	FvH4_1g09180	Fvb1: 4892045-4893214	A-5
FvDREB24	mrna23873.1	FvH4_1g16370	Fvb1: 9445234-9446402	A-5
FvDREB25	mrna11145.1	FvH4_2g26630	Fvb2: 21353932-21356192	A-5
FvDREB26	mrna09137.1	FvH4_2g34020	Fvb2: 25362442-25364608	A-5
FvDREB27	mrna27062.1	FvH4_5g33180	Fvb5: 23967454-23968327	A-5
FvDREB28	mrna26530.1	FvH4_5g34550	Fvb5: 25211129-25211910	A-5
FvDREB29	mrna16350.1	FvH4_1g21210	Fvb1: 13220000-13221070	A-6
FvDREB30	mrna32084.1	FvH4_5g04470	Fvb5: 2609265-2610158	A-6
FvDREB31	mrna22114.1	FvH4_5g37820	Fvb5: 27851089-27852207	A-6
FvDREB32	mrna17698.1	FvH4_6g26090	Fvb6: 19953052-19954410	A-6
sologist	mrna17570.1	FvH4_2g18520	Fvb2:15897651-15901910
RAV1	mrna24427.1	FvH4_3g44200	Fvb3:36832951-36833988
RAV2	mrna03871.1	FvH4_4g28030	Fvb4:28800215-28801315
RAV3	mrna10834.1	FvH4_5g19881	Fvb5:11697980-11698880	no B3
RAV4	mrna07828.1	FvH4_5g30960	Fvb5:21917450-21918559
RAV5	mrna26847.1	FvH4_5g33680	Fvb5:24394640-24395605
RAV6	none	FvH4_6g29430	Fvb6:22703496-22704058	no B3
RAV7	mrna10330.1	FvH4_6g45390	Fvb6:34845960-34846859
AP2-1	mrna23876.1	FvH4_1g16350	Fvb1:9422923-9426457	2AP2
AP2-2	mrna05644.1	FvH4_1g18270	Fvb1:10635831-10639472	2AP2
AP2-3	mrna20828.1	FvH4_1g19530	Fvb1:11783657-11787675	2AP2
AP2-4	mrna02623.1	FvH4_2g32640	Fvb2:24683229-24686846	2AP2
AP2-5	mrna25394.1	FvH4_3g33940	Fvb3:29365831-29369977	2AP2
AP2-6	mrna20607.1	FvH4_3g43100	Fvb3:35993563-35997242	2AP2
AP2-7	mrna16919.1	FvH4_4g08100	Fvb4:7787658-7791276	2AP2
AP2-8	mrna27659.1	FvH4_4g08800	Fvb4:9464519-9467158	2AP2
AP2-9	none	FvH4_4g31880	Fvb4:30803283-30805020	2AP2
AP2-10	mrna21524.1	FvH4_6g00160	Fvb6:134129-138360	2AP2
AP2-11	mrna18102.1	FvH4_6g15180	Fvb6:9423257-9426592	2AP2
AP2-12	mrna00920.1	FvH4_6g23031	Fvb6:16780727-16783966	2AP2
AP2-13	mrna02470.1	FvH4_6g24090	Fvb6:18115766-18120143	1AP2
AP2-14	mrna15913.1	FvH4_6g28200	Fvb6:21716829-21719970	2AP2
AP2-15	mrna07424.1	FvH4_6g34710	Fvb6:27376914-27380487	2AP2
AP2-16	mrna01262.1	FvH4_6g49200	Fvb6:36921334-36923004	2AP2
AP2-17	mrna00377.1	FvH4_7g04950	Fvb7:5356665-5361495	2AP2
AP2-18	none	FvH4_7g16860	Fvb7:14416596-14421333	2AP2
ERF1	mrna31040.1	FvH4_1g03190	Fvb1:1789592-1790514
ERF2	mrna24044.1	FvH4_1g15960	Fvb1:9077771-9078454
ERF3	mrna21091.1	FvH4_1g23350	Fvb1:15201831-15204170
ERF4	mrna28574.1	FvH4_2g06050	Fvb2:5053426-5054465
ERF5	mrna28574.1	FvH4_2g06060	Fvb2:5059540-5060794
ERF6	mrna27604.1	FvH4_2g13240	Fvb2:11571718-11574630
ERF7	mrna08077.1	FvH4_2g21550	Fvb2:17916352-17917332
ERF8	mrna08075.1	FvH4_2g21560	Fvb2:17927352-17928302
ERF9	mrna08074.1	FvH4_2g21561	Fvb2:17934217-17935114
ERF10	mrna08072.1	FvH4_2g21590	Fvb2:17937079-17938014
ERF11	mrna08071.1	FvH4_2g21600	Fvb2:17940120-17940527
ERF12	mrna08217.1	FvH4_2g22290	Fvb2:18311599-18312754
ERF13	mrna11086.1	FvH4_2g26080	Fvb2:20987724-20989283
ERF14	mrna11636.1	FvH4_2g29150	Fvb2:22677466-22679189
ERF15	mrna15036.1	FvH4_2g40810	Fvb2:29006685-29007974
ERF16	mrna29787.1	FvH4_3g08290	Fvb3:4851587-4852102
ERF17	mrna29738.1	FvH4_3g08750	Fvb3:5111795-5113428
ERF18	mrna29735.1	FvH4_3g08790	Fvb3:5138375-5139499
ERF19	mrna00975.1	FvH4_3g19450	Fvb3:12612546-12613943
ERF20	mrna03450.1	FvH4_3g23440	Fvb3:16470344-16471997
ERF21	mrna28067.1	FvH4_3g40810	Fvb3:34356930-34357727
ERF22	mrna11440.1	FvH4_4g03450	Fvb4:3096278-3099652
ERF23	mrna11441.1	FvH4_4g03460	Fvb4:3106341-3106814
ERF24	mrna11442.1	FvH4_4g03470	Fvb4:3117445-3119024
ERF25	mrna16905.1	FvH4_4g08080	Fvb4:7686892-7687824
ERF26	none	FvH4_4g10480	Fvb4:14240463-14241506
ERF27	mrna06790.1	FvH4_4g17630	Fvb4:21525559-21526925
ERF28	mrna07057.1	FvH4_4g18780	Fvb4:22608044-22609917
ERF29	mrna22872.1	FvH4_4g22310	Fvb4:25195013-25196102
ERF30	none	FvH4_4g22650	Fvb4:25379899-25382804
ERF31	mrna22175.1	FvH4_4g25630	Fvb4:27359554-27361225
ERF32	mrna03751.1	FvH4_4g27491	Fvb4:28468622-28469662
ERF33	mrna32020.1	FvH4_5g03840	Fvb5:2294523-2301327
ERF34	mrna32028.1	FvH4_5g03920	Fvb5:2347356-2349261
ERF35	mrna06407.1	FvH4_5g09511	Fvb5:5517023-5519279
ERF36	mrna06406.1	FvH4_5g09520	Fvb5:5523759-5525461
ERF37	mrna01844.1	FvH4_5g10260	Fvb5:5868302-5869749
ERF38	mrna25185.1	FvH4_5g12250	Fvb5:6887498-6889900
ERF39	mrna26182.1	FvH4_5g12940	Fvb5:7316362-7317012
ERF40	mrna10845.1	FvH4_5g19800	Fvb5:11637732-11638778
ERF41	mrna10841.1	FvH4_5g19840	Fvb5:11666112-11667584
ERF42	mrna27092.1	FvH4_5g32950	Fvb5:23788855-23790146
ERF43	mrna16619.1	FvH4_6g02270	Fvb6:1324624-1325355
ERF44	mrna16598.1	FvH4_6g02490	Fvb6:1446678-1447987
ERF45	mrna15940.1	FvH4_6g28880	Fvb6:22307575-22308853
ERF46	mrna15953.1	FvH4_6g29010	Fvb6:22382015-22383257
ERF47	mrna15702.1	FvH4_6g29930	Fvb6:23142113-23143764
ERF48	mrna05448.1	FvH4_6g35670	Fvb6:28143662-28147619
ERF49	mrna01152.1	FvH4_6g42000	Fvb6:32869294-32869977
ERF50	mrna04400.1	FvH4_6g47880	Fvb6:36193577-36194833
ERF51	mrna04917.1	FvH4_7g10030	Fvb7:9485741-9487013
ERF52	mrna04916.1	FvH4_7g10040	Fvb7:9493707-9494912
ERF53	mrna04913.1	FvH4_7g10070	Fvb7:9510991-9512147
ERF54	mrna04911.1	FvH4_7g10080	Fvb7:9516475-9517348
ERF55	mrna18922.1	FvH4_7g15860	Fvb7:13694372-13695814
ERF56	mrna23316.1	FvH4_7g20380	Fvb7:16583412-16586763
ERF57	mrna21403.1	FvH4_7g26410	Fvb7:19965083-19965646
ERF58	mrna21165.1	FvH4_7g26920	Fvb7:20215311-20216564
ERF59	mrna21166.1	FvH4_7g26930	Fvb7:20226199-20227592
ERF60	mrna21167.1	FvH4_7g26940	Fvb7:20230314-20231608
ERF61	mrna13118.1	FvH4_7g30930	Fvb7:22420672-22422572

## Sheet: homologous
orthologous pairs	value of bootstrap
AT1G01250.1 and FvH4 7g16810	100
AT4G31060.1 and FvH4 5g34550	99
AT2G40220.1 and FvH4 7g24760	100
AT4G28140.1 and FvH4 6g26090	98
AT4G39780.1 and FvH4 1g21210	94
AT1G64380.1 and FvH4 5g04470	100
AT3G57600.1 and FvH4 6g23290	100
paralogous pairs	value of bootstrap
FvH4 5g19440 and FvH4 5g19460	98

## Sheet: synteny
chromosome	start	end	gene name		143 syntenic gene pairs
Fvb1	13220000	13221070	FvDREB29		F.vesca chromosome	start	end	F. × ananassa chromosome	start	end
Fvb1	3086932	3088629	FvDREB10		Fvb1	3086932	3088629	Fvb1-1	24915304	24916065
Fvb1	4892045	4893214	FvDREB23		Fvb1	3086932	3088629	Fvb1-3	2741612	2742373
Fvb1	9445234	9446402	FvDREB24		Fvb1	3086932	3088629	Fvb1-2	2849809	2850576
Fvb2	11367819	11373507	FvDREB25		Fvb1	3086932	3088629	Fvb1-4	107995	108759
Fvb2	25362442	25364608	FvDREB26		Fvb1	3086932	3088629	Fvb1-2	1632885	1633649
Fvb2	26279523	26280287	FvDREB11		Fvb1	4892045	4893214	Fvb1-1	23416839	23417489
Fvb2	28047790	28050124	FvDREB3		Fvb1	4892045	4893214	Fvb1-3	4382747	4383367
Fvb5	11268785	11269904	FvDREB13		Fvb1	4892045	4893214	Fvb1-2	258973	259623
Fvb5	11295238	11295834	FvDREB14		Fvb1	4892045	4893214	Fvb1-2	6409940	6410590
Fvb5	23967454	23968327	FvDREB27		Fvb1	4892045	4893214	Fvb1-1	23260853	23262010
Fvb5	24034746	24036098	FvDREB15		Fvb1	4892045	4893214	Fvb1-4	4057626	4058276
Fvb5	24050928	24051485	FvDREB16		Fvb1	9445234	9446402	Fvb1-2	10505336 10505776
Fvb5	25211129	25211910	FvDREB28		Fvb1	9445234	9446402	Fvb1-1	19380754 19381206
Fvb5	2609265	2610158	FvDREB30		Fvb1	9445234	9446402	Fvb1-4	8407969	8408421
Fvb5	27851089	27852207	FvDREB31		Fvb1	9445234	9446402	Fvb1-3	9316261	9316701
Fvb5	899521	900291	FvDREB1		Fvb1	13220000	13221070	Fvb1-1	14832834	14835616
Fvb5	909587	910426	FvDREB12		Fvb1	13220000	13221070	Fvb1-2	14293077	14294138
Fvb6	11817696	11821178	FvDREB17		Fvb1	13220000	13221070	Fvb1-3	13615330	13616391
Fvb6	11874334	11874957	FvDREB18		Fvb1	13220000	13221070	Fvb1-4	11975350	11976423
Fvb6	17276547	17277407	FvDREB6		Fvb2	28047790	28050124	Fvb2-1	25208032	25208820
Fvb6	19953052	19954410	FvDREB32		Fvb2	28047790	28050124	Fvb2-3	3724608	3725375
Fvb6	25127142	25128659	FvDREB19		Fvb2	28047790	28050124	Fvb2-4	24987867	24988640
Fvb6	33904894	33907462	FvDREB7		Fvb2	26279523	26280287	Fvb2-1	23276334	23277098
Fvb6	6419987	6422452	FvDREB5		Fvb2	26279523	26280287	Fvb2-3	5268845	5269891
Fvb6	778696	779238	FvDREB4		Fvb2	26279523	26280287	Fvb2-4	24018949	24019713
Fvb7	14364300	14365229	FvDREB21		Fvb2	21353932	21356192	Fvb2-3	1751685	1752383
Fvb7	19064560	19066602	FvDREB9		Fvb2	21353932	21356192	Fvb2-1	17485900	17486610
Fvb7	19265849	19267988	FvDREB8		Fvb2	21353932	21356192	Fvb2-2	4049877	4050581
Fvb7	21384363	21385052	FvDREB2		Fvb2	21353932	21356192	Fvb2-4	19467437	19468147
Fvb7	21396222	21397656	FvDREB22		Fvb2	25362442	25364608	Fvb2-1	22348459	22348935
Fvb7	9175646	9176470	FvDREB20		Fvb2	25362442	25364608	Fvb2-3	5982095	5982574
Fvb1-1	24915304	24916065	FxaC_4g34470		Fvb2	25362442	25364608	Fvb2-2	255875	256354
Fvb1-1	23416839	23417489	FxaC_4g31070		Fvb2	25362442	25364608	Fvb2-4	23314499	23314978
Fvb1-1	23260853	23262010	FxaC_4g30730		Fvb5	899521	900291	Fvb5-1	884619	895358
Fvb1-1	19380754	19381206	FxaC_4g23730		Fvb5	899521	900291	Fvb5-2	830143	838220
Fvb1-1	14832834	14835616	FxaC_4g16260		Fvb5	899521	900291	Fvb5-3	26536312	26537076
Fvb1-2	2849809	2850576	FxaC_2g05950		Fvb5	899521	900291	Fvb5-4	805245	813655
Fvb1-2	1632885	1633649	FxaC_2g03310		Fvb5	909587	910426	Fvb5-3	26528984	26529805
Fvb1-2	258973	259623	FxaC_2g00470		Fvb5	909587	910426	Fvb5-2	830143	838220
Fvb1-2	6409940	6410590	FxaC_2g14300		Fvb5	909587	910426	Fvb5-4	805245	813655
Fvb1-2	10505336	10505776	FxaC_2g22090		Fvb5	909587	910426	Fvb5-1	887338	887882
Fvb1-2	14293077	14294138	FxaC_2g28570		Fvb5	11268785	11269904	Fvb5-3	16935252	16936286
Fvb1-3	2741612	2742373	FxaC_3g05980		Fvb5	11268785	11269904	Fvb5-4	9056620	9057297
Fvb1-3	4382747	4383367	FxaC_3g09400		Fvb5	11268785	11269904	Fvb5-1	12070415	12071092
Fvb1-3	9316261	9316701	FxaC_3g18140		Fvb5	11268785	11269904	Fvb5-2	11224663	11225340
Fvb1-3	13615330	13616391	FxaC_3g24660		Fvb5	11295238	11295834	Fvb5-3	16935252	16936286
Fvb1-4	107995	108759	FxaC_1g00220		Fvb5	11295238	11295834	Fvb5-4	9075298	9075852
Fvb1-4	4057626	4058276	FxaC_1g09850		Fvb5	11295238	11295834	Fvb5-1	12082888	12083439
Fvb1-4	8407969	8408421	FxaC_1g18430		Fvb5	11295238	11295834	Fvb5-2	11268375	11269004
Fvb1-4	11975350	11976423	FxaC_1g25020		Fvb5	24034746	24036098	Fvb5-4	20278838	20279428
Fvb2-1	25208032	25208820	FxaC_7g41200		Fvb5	24034746	24036098	Fvb5-1	25237314	25237904
Fvb2-1	23276334	23277098	FxaC_7g37600		Fvb5	24034746	24036098	Fvb5-3	5557900	5570203
Fvb2-1	17485900	17486610	FxaC_7g27190		Fvb5	24050928	24051485	Fvb5-4	20301035	20301592
Fvb2-1	22348459	22348935	FxaC_7g35820		Fvb5	24050928	24051485	Fvb5-1	25252189	25252746
Fvb2-2	4049877	4050581	FxaC_5g08740		Fvb5	24050928	24051485	Fvb5-3	5549102	5550706
Fvb2-2	255875	256354	FxaC_5g00550		Fvb5	23967454	23968327	Fvb5-4	20190455	20190952
Fvb2-3	3724608	3725375	FxaC_8g07190		Fvb5	23967454	23968327	Fvb5-1	25166141	25166638
Fvb2-3	5268845	5269891	FxaC_8g10550		Fvb5	23967454	23968327	Fvb5-3	5652722	5653183
Fvb2-3	1751685	1752383	FxaC_8g02930		Fvb5	25211129	25211910	Fvb5-4	21286337	21292080
Fvb2-3	5982095	5982574	FxaC_8g12070		Fvb5	25211129	25211910	Fvb5-2	21300951	21301424
Fvb2-4	24987867	24988640	FxaC_6g42990		Fvb5	25211129	25211910	Fvb5-1	26301422	26304950
Fvb2-4	24018949	24019713	FxaC_6g41080		Fvb5	25211129	25211910	Fvb5-3	4367436	4370222
Fvb2-4	19467437	19468147	FxaC_6g31640		Fvb5	2609265	2610158	Fvb5-3	25107702	25108592
Fvb2-4	23314499	23314978	FxaC_6g39640		Fvb5	2609265	2610158	Fvb5-4	2526515	2527405
Fvb5-1	884619	895358	FxaC_17g01740		Fvb5	2609265	2610158	Fvb5-1	2832603	2833943
Fvb5-1	887338	887882	FxaC_17g01750		Fvb5	2609265	2610158	Fvb5-2	2760688	2761554
Fvb5-1	12070415	12071092	FxaC_17g25380		Fvb5	2609265	2610158	Fvb5-1	3253685	3254578
Fvb5-1	12082888	12083439	FxaC_17g25400		Fvb5	27851089	27852207	Fvb5-4	23482277	23483383
Fvb5-1	25237314	25237904	FxaC_17g48270		Fvb5	27851089	27852207	Fvb5-2	23595350	23596468
Fvb5-1	25252189	25252746	FxaC_17g48330		Fvb5	27851089	27852207	Fvb5-1	28443949	28445043
Fvb5-1	25166141	25166638	FxaC_17g48200		Fvb5	27851089	27852207	Fvb5-3	1819137	1820249
Fvb5-1	26301422	26304950	FxaC_17g49950		Fvb6	778696	779238	Fvb6-3	39521199	39530310
Fvb5-1	2832603	2833943	FxaC_17g05700		Fvb6	778696	779238	Fvb6-4	2941184	2943127
Fvb5-1	3253685	3254578	FxaC_17g06730		Fvb6	778696	779238	Fvb6-2	26538129	26538659
Fvb5-1	28443949	28445043	FxaC_17g53980		Fvb6	778696	779238	Fvb6-1	36095914	36096456
Fvb5-2	830143	838220	FxaC_20g01730		Fvb6	778696	779238	Fvb6-3	42267519	42268103
Fvb5-2	830143	838220	FxaC_20g01730		Fvb6	778696	779238	Fvb6-1	35363768	35364310
Fvb5-2	11224663	11225340	FxaC_20g20820		Fvb6	6419987	6422452	Fvb6-2	21335851	21338318
Fvb5-2	11268375	11269004	FxaC_20g20890		Fvb6	6419987	6422452	Fvb6-4	7634708	7637724
Fvb5-2	21300951	21301424	FxaC_20g36420		Fvb6	6419987	6422452	Fvb6-1	29940483	29943085
Fvb5-2	2760688	2761554	FxaC_20g05390		Fvb6	6419987	6422452	Fvb6-3	43505499	43508225
Fvb5-2	23595350	23596468	FxaC_20g40120		Fvb6	6419987	6422452	Fvb6-3	35371656	35374402
Fvb5-3	26536312	26537076	FxaC_18g44950		Fvb6	17276547	17277407	Fvb6-2	11704086	11709920
Fvb5-3	26528984	26529805	FxaC_18g44930		Fvb6	17276547	17277407	Fvb6-4	17259969	17260829
Fvb5-3	16935252	16936286	FxaC_18g25450		Fvb6	17276547	17277407	Fvb6-1	19299775	19310396
Fvb5-3	16935252	16936286	FxaC_18g25450		Fvb6	17276547	17277407	Fvb6-3	20840193	20841053
Fvb5-3	5557900	5570203	FxaC_18g09000		Fvb6	33904894	33907462	Fvb6-2	32778519	32781194
Fvb5-3	5549102	5550706	FxaC_18g08980		Fvb6	33904894	33907462	Fvb6-3	5346511	5349001
Fvb5-3	5652722	5653183	FxaC_18g09100		Fvb6	33904894	33907462	Fvb6-4	31614728	31616911
Fvb5-3	4367436	4370222	FxaC_18g07200		Fvb6	33904894	33907462	Fvb6-1	5883776	5886162
Fvb5-3	25107702	25108592	FxaC_18g41810		Fvb6	11817696	11821178	Fvb6-2	15741101	15741611
Fvb5-3	1819137	1820249	FxaC_18g02810		Fvb6	11817696	11821178	Fvb6-4	12632302	12635347
Fvb5-4	805245	813655	FxaC_19g01500		Fvb6	11817696	11821178	Fvb6-3	27526562	27527131
Fvb5-4	805245	813655	FxaC_19g01500		Fvb6	11817696	11821178	Fvb6-1	24864717	24865334
Fvb5-4	9056620	9057297	FxaC_19g17720		Fvb6	11817696	11821178	Fvb6-4	19270894	19277369
Fvb5-4	9075298	9075852	FxaC_19g17730		Fvb6	11817696	11821178	Fvb6-3	28339843	28340412
Fvb5-4	20278838	20279428	FxaC_19g33980		Fvb6	11874334	11874957	Fvb6-2	15657596	15657925
Fvb5-4	20301035	20301592	FxaC_19g34000		Fvb6	11874334	11874957	Fvb6-4	12659195	12663083
Fvb5-4	20190455	20190952	FxaC_19g33910		Fvb6	11874334	11874957	Fvb6-3	27492635	27493255
Fvb5-4	21286337	21292080	FxaC_19g35500		Fvb6	11874334	11874957	Fvb6-1	24918777	24921466
Fvb5-4	2526515	2527405	FxaC_19g05080		Fvb6	11874334	11874957	Fvb6-4	19167204	19167800
Fvb5-4	23482277	23483383	FxaC_19g39160		Fvb6	11874334	11874957	Fvb6-3	28303771	28304391
Fvb6-1	36095914	36096456	FxaC_21g71010		Fvb6	25127142	25128659	Fvb6-3	13066049	13066825
Fvb6-1	35363768	35364310	FxaC_21g69540		Fvb6	25127142	25128659	Fvb6-2	4233620	4234396
Fvb6-1	29940483	29943085	FxaC_21g57710		Fvb6	25127142	25128659	Fvb6-1	13861361	13862137
Fvb6-1	19299775	19310396	FxaC_21g38120		Fvb6	25127142	25128659	Fvb6-4	24082036	24082815
Fvb6-1	5883776	5886162	FxaC_21g13270		Fvb6	19953052	19954410	Fvb6-3	17930144	17931523
Fvb6-1	24864717	24865334	FxaC_21g48080		Fvb6	19953052	19954410	Fvb6-2	9075817	9077121
Fvb6-1	24918777	24921466	FxaC_21g48190		Fvb6	19953052	19954410	Fvb6-4	19861059	19862381
Fvb6-1	13861361	13862137	FxaC_21g28780		Fvb7	21384363	21385052	Fvb7-3	663077	663763
Fvb6-2	26538129	26538659	FxaC_23g42530		Fvb7	21384363	21385052	Fvb7-1	28308076	28308762
Fvb6-2	21335851	21338318	FxaC_23g32720		Fvb7	21384363	21385052	Fvb7-2	30898421	30899110
Fvb6-2	11704086	11709920	FxaC_23g17440		Fvb7	21384363	21385052	Fvb7-3	3504831	3505517
Fvb6-2	32778519	32781194	FxaC_23g55680		Fvb7	21384363	21385052	Fvb7-2	27204895	27205584
Fvb6-2	15741101	15741611	FxaC_23g23150		Fvb7	21384363	21385052	Fvb7-1	28576901	28580650
Fvb6-2	15657596	15657925	FxaC_23g23070		Fvb7	21384363	21385052	Fvb7-4	2624880	2625944
Fvb6-2	4233620	4234396	FxaC_23g07000		Fvb7	19265849	19267988	Fvb7-2	24590210	24591346
Fvb6-2	9075817	9077121	FxaC_23g13820		Fvb7	19265849	19267988	Fvb7-1	26350337	26352645
Fvb6-3	39521199	39530310	FxaC_22g65260		Fvb7	19265849	19267988	Fvb7-3	5734999	5738430
Fvb6-3	42267519	42268103	FxaC_22g70940		Fvb7	19265849	19267988	Fvb7-4	4277678	4278787
Fvb6-3	43505499	43508225	FxaC_22g73130		Fvb7	19064560	19066602	Fvb7-2	24421255	24422244
Fvb6-3	35371656	35374402	FxaC_22g57600		Fvb7	19064560	19066602	Fvb7-1	26184669	26185649
Fvb6-3	20840193	20841053	FxaC_22g35250		Fvb7	19064560	19066602	Fvb7-3	5932755	5933720
Fvb6-3	5346511	5349001	FxaC_22g11320		Fvb7	19064560	19066602	Fvb7-4	4473394	4475427
Fvb6-3	27526562	27527131	FxaC_22g44560		Fvb7	9175646	9176470	Fvb7-4	14833028	14833852
Fvb6-3	28339843	28340412	FxaC_22g45770		Fvb7	9175646	9176470	Fvb7-1	8951862	8952710
Fvb6-3	27492635	27493255	FxaC_22g44450		Fvb7	9175646	9176470	Fvb7-1	13421363	13422211
Fvb6-3	28303771	28304391	FxaC_22g45660		Fvb7	9175646	9176470	Fvb7-2	8432791	8433618
Fvb6-3	13066049	13066825	FxaC_22g24490		Fvb7	9175646	9176470	Fvb7-2	14638760	14639584
Fvb6-3	17930144	17931523	FxaC_22g31560		Fvb7	9175646	9176470	Fvb7-3	15380387	15381229
Fvb6-4	2941184	2943127	FxaC_24g06330		Fvb7	14364300	14365229	Fvb7-4	9734803	9735393
Fvb6-4	7634708	7637724	FxaC_24g15020		Fvb7	14364300	14365229	Fvb7-1	22059355	22059939
Fvb6-4	17259969	17260829	FxaC_24g29890		Fvb7	14364300	14365229	Fvb7-1	20266144	20266728
Fvb6-4	31614728	31616911	FxaC_24g52720		Fvb7	14364300	14365229	Fvb7-2	13091122	13091709
Fvb6-4	12632302	12635347	FxaC_24g23250		Fvb7	14364300	14365229	Fvb7-2	19673467	19674060
Fvb6-4	19270894	19277369	FxaC_24g33210		Fvb7	14364300	14365229	Fvb7-3	10198454	10199041
Fvb6-4	12659195	12663083	FxaC_24g23300		Fvb7	21396222	21397656	Fvb7-3	641531	643037
Fvb6-4	19167204	19167800	FxaC_24g33050		Fvb7	21396222	21397656	Fvb7-1	28319810	28320523
Fvb6-4	24082036	24082815	FxaC_24g40500		Fvb7	21396222	21397656	Fvb7-2	30912488	30913195
Fvb6-4	19861059	19862381	FxaC_24g33850		Fvb7	21396222	21397656	Fvb7-3	3473611	3474648
Fvb7-1	28308076	28308762	FxaC_27g44990		Fvb7	21396222	21397656	Fvb7-2	27220592	27221299
Fvb7-1	28576901	28580650	FxaC_27g45650		Fvb7	21396222	21397656	Fvb7-1	28568388	28569101
Fvb7-1	26350337	26352645	FxaC_27g40640		Fvb7	21396222	21397656	Fvb7-4	2606326	2607033
Fvb7-1	26184669	26185649	FxaC_27g40220
Fvb7-1	8951862	8952710	FxaC_27g11980
Fvb7-1	13421363	13422211	FxaC_27g18180
Fvb7-1	22059355	22059939	FxaC_27g32380
Fvb7-1	20266144	20266728	FxaC_27g29210
Fvb7-1	28319810	28320523	FxaC_27g45010
Fvb7-1	28568388	28569101	FxaC_27g45620
Fvb7-2	30898421	30899110	FxaC_25g58650
Fvb7-2	27204895	27205584	FxaC_25g50560
Fvb7-2	24590210	24591346	FxaC_25g44880
Fvb7-2	24421255	24422244	FxaC_25g44440
Fvb7-2	8432791	8433618	FxaC_25g14370
Fvb7-2	14638760	14639584	FxaC_25g25860
Fvb7-2	13091122	13091709	FxaC_25g22750
Fvb7-2	19673467	19674060	FxaC_25g34300
Fvb7-2	30912488	30913195	FxaC_25g58690
Fvb7-2	27220592	27221299	FxaC_25g50590
Fvb7-3	663077	663763	FxaC_26g01540
Fvb7-3	3504831	3505517	FxaC_26g07650
Fvb7-3	5734999	5738430	FxaC_26g12560
Fvb7-3	5932755	5933720	FxaC_26g12940
Fvb7-3	15380387	15381229	FxaC_26g29170
Fvb7-3	10198454	10199041	FxaC_26g20590
Fvb7-3	641531	643037	FxaC_26g01500
Fvb7-3	3473611	3474648	FxaC_26g07610
Fvb7-4	2624880	2625944	FxaC_28g05550
Fvb7-4	4277678	4278787	FxaC_28g09100
Fvb7-4	4473394	4475427	FxaC_28g09540
Fvb7-4	14833028	14833852	FxaC_28g28420
Fvb7-4	9734803	9735393	FxaC_28g19790
Fvb7-4	2606326	2607033	FxaC_28g05490

## Sheet: segmental duplication
The data was downloaded from the Plant Genome Duplication Database (PGDD, http://chibba.a gtec.uga.edu/duplication/)
BLOCK_SCORE		E_VALUE		LOCUS_1	Gene IDs (v4.02)	Gene Name		LOCUS_2	Gene IDs (v4.02)	Gene Name	Ka	Ks
6	447	1e-63		mrna16350	FvH4_1g21210	FvDREB29		mrna22114	FvH4_5g37820	FvDREB31	0.3638	1.3066
22	291	3e-67		mrna08838	FvH4_2g35620	FvDREB11		mrna11882	FvH4_2g35620	FvDREB10	0.4384	1.2779
26	616	3e-56		mrna09137	FvH4_2g34020	FvDREB26		mrna23873	FvH4_1g16370	FvDREB24	0.2648	1.1663
27	459	2e-57		mrna08838	FvH4_2g35620	FvDREB11		mrna25758	FvH4_6g32030	FvDREB19	0.4153	3.3458
99	1941	9e-12		mrna13783	FvH4_6g10690	FvDREB5		mrna21047	FvH4_7g25200	FvDREB8	0.8834	1.38
110	1406	4e-24		mrna13327	FvH4_7g28960	FvDREB22		mrna32378	FvH4_5g01440	FvDREB1	0.789	1.2877

## Sheet: promoter analysis
For promoter analysis, the 2000 bp upstream regions plus the exons of FvDREB genes were retrieved from NCBI and searched in the PlantCARE database.
FvDREB1	LTR	CCGAAA	1477	6	-	Hordeum vulgare	cis-acting element involved in low-temperature responsiveness
FvDREB1	LTR	CCGAAA	2466	6	-	Hordeum vulgare	cis-acting element involved in low-temperature responsiveness
FvDREB1	WRE3	CCACCT	197	6	-	Pisum sativum
FvDREB1	WRE3	CCACCT	273	6	-	Pisum sativum
FvDREB1	WRE3	CCACCT	1513	6	+	Pisum sativum
FvDREB1	WRE3	CCACCT	1913	6	+	Pisum sativum
FvDREB1	WRE3	CCACCT	2077	6	-	Pisum sativum
FvDREB1	WRE3	CCACCT	2161	6	-	Pisum sativum
FvDREB1	AT~TATA-box	TATATAAA	137	8	-	Arabidopsis thaliana
FvDREB1	AT~TATA-box	TATATA	139	6	+	Arabidopsis thaliana
FvDREB1	AT~TATA-box	TATATA	741	6	+	Arabidopsis thaliana
FvDREB1	AT~TATA-box	TATATA	853	6	+	Arabidopsis thaliana
FvDREB1	AT~TATA-box	TATATA	1809	6	-	Arabidopsis thaliana
FvDREB1	GC-motif	CCCCCG	288	6	-	Zea mays	enhancer-like element involved in anoxic specific inducibility
FvDREB1	GC-motif	CCCCCG	398	6	+	Zea mays	enhancer-like element involved in anoxic specific inducibility
FvDREB1	G-box	CACGAC	169	6	+	Zea mays	cis-acting regulatory element involved in light responsiveness
FvDREB1	G-box	TACGTG	177	6	-	Arabidopsis thaliana	cis-acting regulatory element involved in light responsiveness
FvDREB1	G-box	TAAACGTG	917	8	+	Brassica oleracea	cis-acting regulatory element involved in light responsiveness
FvDREB1	G-box	CACGTG	1324	6	-	Arabidopsis thaliana	cis-acting regulatory element involved in light responsiveness
FvDREB1	G-box	CACGTC	1388	6	-	Zea mays	cis-acting regulatory element involved in light responsiveness
FvDREB1	G-box	CACGTC	1455	6	+	Zea mays	cis-acting regulatory element involved in light responsiveness
FvDREB1	G-box	CACGTC	1568	6	-	Zea mays	cis-acting regulatory element involved in light responsiveness
FvDREB1	GT1-motif	GGTTAA	335	6	+	Arabidopsis thaliana	light responsive element
FvDREB1	GT1-motif	GTGTGTGAA	351	9	+	Solanum tuberosum	light responsive element
FvDREB1	GT1-motif	GGTTAA	924	6	+	Arabidopsis thaliana	light responsive element
FvDREB1	GT1-motif	GGTTAA	2233	6	-	Arabidopsis thaliana	light responsive element
FvDREB1	O2-site	GATGATGTGG	866	9	-	Zea mays	cis-acting regulatory element involved in zein metabolism regulation
FvDREB1	GARE-motif	TCTGTTG	2187	7	-	Brassica oleracea	gibberellin-responsive element
FvDREB1	GARE-motif	TCTGTTG	2310	7	-	Brassica oleracea	gibberellin-responsive element
FvDREB1	TCA-element	CCATCTTTTT	483	9	-	Nicotiana tabacum	cis-acting element involved in salicylic acid responsiveness
FvDREB1	Myb	CAACTG	1998	6	-	Arabidopsis thaliana
FvDREB1	as-1	TGACG	1387	5	+	Arabidopsis thaliana
FvDREB1	as-1	TGACG	1392	5	+	Arabidopsis thaliana
FvDREB1	as-1	TGACG	1395	5	-	Arabidopsis thaliana
FvDREB1	as-1	TGACG	1567	5	+	Arabidopsis thaliana
FvDREB1	as-1	TGACG	1864	5	+	Arabidopsis thaliana
FvDREB1	as-1	TGACG	1947	5	-	Arabidopsis thaliana
FvDREB1	as-1	TGACG	2381	5	-	Arabidopsis thaliana
FvDREB1	CGTCA-motif	CGTCA	1387	5	-	Hordeum vulgare	cis-acting regulatory element involved in the MeJA-responsiveness
FvDREB1	CGTCA-motif	CGTCA	1392	5	-	Hordeum vulgare	cis-acting regulatory element involved in the MeJA-responsiveness
FvDREB1	CGTCA-motif	CGTCA	1395	5	+	Hordeum vulgare	cis-acting regulatory element involved in the MeJA-responsiveness
FvDREB1	CGTCA-motif	CGTCA	1567	5	-	Hordeum vulgare	cis-acting regulatory element involved in the MeJA-responsiveness
FvDREB1	CGTCA-motif	CGTCA	1864	5	-	Hordeum vulgare	cis-acting regulatory element involved in the MeJA-responsiveness
FvDREB1	CGTCA-motif	CGTCA	1947	5	+	Hordeum vulgare	cis-acting regulatory element involved in the MeJA-responsiveness
FvDREB1	CGTCA-motif	CGTCA	2381	5	+	Hordeum vulgare	cis-acting regulatory element involved in the MeJA-responsiveness
FvDREB1	ABRE3a	TACGTG	177	6	-	Zea mays
FvDREB1	TGACG-motif	TGACG	1387	5	+	Hordeum vulgare	cis-acting regulatory element involved in the MeJA-responsiveness
FvDREB1	TGACG-motif	TGACG	1392	5	+	Hordeum vulgare	cis-acting regulatory element involved in the MeJA-responsiveness
FvDREB1	TGACG-motif	TGACG	1395	5	-	Hordeum vulgare	cis-acting regulatory element involved in the MeJA-responsiveness
FvDREB1	TGACG-motif	TGACG	1567	5	+	Hordeum vulgare	cis-acting regulatory element involved in the MeJA-responsiveness
FvDREB1	TGACG-motif	TGACG	1864	5	+	Hordeum vulgare	cis-acting regulatory element involved in the MeJA-responsiveness
FvDREB1	TGACG-motif	TGACG	1947	5	-	Hordeum vulgare	cis-acting regulatory element involved in the MeJA-responsiveness
FvDREB1	TGACG-motif	TGACG	2381	5	-	Hordeum vulgare	cis-acting regulatory element involved in the MeJA-responsiveness
FvDREB1	HD-Zip 3	GTAAT(G/C)ATTAC	311	9.5	+	Arabidopsis thaliana	protein binding site
FvDREB1	ERE	ATTTTAAA	1719	8	-	Nicotiana glutinos
FvDREB1	Gap-box	CAAATGAA(A/G)A	2012	9	-	Arabidopsis thaliana	part of a light responsive element
FvDREB1	CAAT-box	CAAAT	146	5	-	Pisum sativum	common cis-acting element in promoter and enhancer regions
FvDREB1	CAAT-box	CAAT	152	4	-	Nicotiana glutinosa
FvDREB1	CAAT-box	CAAAT	510	5	+	Pisum sativum	common cis-acting element in promoter and enhancer regions
FvDREB1	CAAT-box	CAAT	537	4	+	Nicotiana glutinosa
FvDREB1	CAAT-box	CAAT	541	4	-	Nicotiana glutinosa
FvDREB1	CAAT-box	CAAT	631	4	-	Nicotiana glutinosa
FvDREB1	CAAT-box	CAAT	662	4	+	Nicotiana glutinosa
FvDREB1	CAAT-box	CAAT	664	4	-	Nicotiana glutinosa
FvDREB1	CAAT-box	CAAAT	687	5	-	Pisum sativum	common cis-acting element in promoter and enhancer regions
FvDREB1	CAAT-box	CCAAT	725	5	+	Arabidopsis thaliana	common cis-acting element in promoter and enhancer regions
FvDREB1	CAAT-box	CAAT	726	4	+	Nicotiana glutinosa
FvDREB1	CAAT-box	CCAAT	791	5	-	Arabidopsis thaliana	common cis-acting element in promoter and enhancer regions
FvDREB1	CAAT-box	CAAAT	796	5	+	Pisum sativum	common cis-acting element in promoter and enhancer regions
FvDREB1	CAAT-box	CAAAT	808	5	+	Pisum sativum	common cis-acting element in promoter and enhancer regions
FvDREB1	CAAT-box	CAAT	844	4	-	Nicotiana glutinosa
FvDREB1	CAAT-box	CAAAT	904	5	-	Pisum sativum	common cis-acting element in promoter and enhancer regions
FvDREB1	CAAT-box	CAAT	941	4	+	Nicotiana glutinosa
FvDREB1	CAAT-box	CAAT	1223	4	-	Nicotiana glutinosa
FvDREB1	CAAT-box	CCAAT	1301	5	+	Arabidopsis thaliana	common cis-acting element in promoter and enhancer regions
FvDREB1	CAAT-box	CAAT	1302	4	+	Nicotiana glutinosa
FvDREB1	CAAT-box	CAAT	1343	4	-	Nicotiana glutinosa
FvDREB1	CAAT-box	CAAT	1380	4	-	Nicotiana glutinosa
FvDREB1	CAAT-box	CAAT	1415	4	-	Nicotiana glutinosa
FvDREB1	CAAT-box	CAAT	1432	4	-	Nicotiana glutinosa
FvDREB1	CAAT-box	CAAT	1507	4	+	Nicotiana glutinosa
FvDREB1	CAAT-box	CAAT	1549	4	-	Nicotiana glutinosa
FvDREB1	CAAT-box	CAAAT	1642	5	-	Pisum sativum	common cis-acting element in promoter and enhancer regions
FvDREB1	CAAT-box	CCAAT	1665	5	-	Arabidopsis thaliana	common cis-acting element in promoter and enhancer regions
FvDREB1	CAAT-box	CAAT	1695	4	-	Nicotiana glutinosa
FvDREB1	CAAT-box	CAAT	1701	4	+	Nicotiana glutinosa
FvDREB1	CAAT-box	CAAAT	1730	5	-	Pisum sativum	common cis-acting element in promoter and enhancer regions
FvDREB1	CAAT-box	CAAAT	1751	5	+	Pisum sativum	common cis-acting element in promoter and enhancer regions
FvDREB1	CAAT-box	CAAT	1777	4	-	Nicotiana glutinosa
FvDREB1	CAAT-box	CAAT	1907	4	+	Nicotiana glutinosa
FvDREB1	CAAT-box	CAAAT	2017	5	-	Pisum sativum	common cis-acting element in promoter and enhancer regions
FvDREB1	CAAT-box	CAAAT	2061	5	-	Pisum sativum	common cis-acting element in promoter and enhancer regions
FvDREB1	CAAT-box	CAAT	2218	4	+	Nicotiana glutinosa
FvDREB1	CAAT-box	CAAT	2256	4	-	Nicotiana glutinosa
FvDREB1	CAAT-box	CAAT	2472	4	+	Nicotiana glutinosa
FvDREB1	Box 4	ATTAAT	1815	6	-	Petroselinum crispum	part of a conserved DNA module involved in light responsiveness
FvDREB1	Box 4	ATTAAT	1873	6	-	Petroselinum crispum	part of a conserved DNA module involved in light responsiveness
FvDREB1	Box 4	ATTAAT	2262	6	-	Petroselinum crispum	part of a conserved DNA module involved in light responsiveness
FvDREB1	MYB	CAACAG	517	6	+	Arabidopsis thaliana
FvDREB1	MYB	TAACCA	580	6	-	Arabidopsis thaliana
FvDREB1	MYB	TAACCA	636	6	-	Arabidopsis thaliana
FvDREB1	MYB	TAACCA	923	6	-	Arabidopsis thaliana
FvDREB1	MYB	CAACCA	1758	6	+	Arabidopsis thaliana
FvDREB1	MYB	CAACCA	1935	6	+	Arabidopsis thaliana
FvDREB1	MYB	CAACAG	2187	6	+	Arabidopsis thaliana
FvDREB1	MYB	CAACAG	2310	6	+	Arabidopsis thaliana
FvDREB1	MBS	CAACTG	1998	6	-	Arabidopsis thaliana	MYB binding site involved in drought-inducibility
FvDREB1	MYC	CATTTG	145	6	+	Arabidopsis thaliana
FvDREB1	MYC	CAATTG	662	6	+	Arabidopsis thaliana
FvDREB1	MYC	CATTTG	796	6	-	Arabidopsis thaliana
FvDREB1	MYC	CATTTG	1641	6	+	Arabidopsis thaliana
FvDREB1	MYC	CATGTG	1830	6	-	Arabidopsis thaliana
FvDREB1	MYC	CATTTG	2016	6	+	Arabidopsis thaliana
FvDREB1	Unnamed__1	CGTGG	190	5	+	Zea mays
FvDREB1	Unnamed__1	CGTGG	410	5	-	Zea mays
FvDREB1	Unnamed__1	CGTGG	921	5	+	Zea mays
FvDREB1	Unnamed__1	CGTGG	1323	5	-	Zea mays
FvDREB1	Unnamed__1	CGTGG	1454	5	-	Zea mays
FvDREB1	Unnamed__1	CGTGG	1570	5	+	Zea mays
FvDREB1	Unnamed__1	CGTGG	1894	5	-	Zea mays
FvDREB1	Unnamed__2	CCCCGG	399	6	+	Zea mays
FvDREB1	Unnamed__2	CCCCGG	401	6	-	Zea mays
FvDREB1	TCCC-motif	TCTCCCT	2112	7	-	Spinacia oleracea	part of a light responsive element
FvDREB1		motif_sequence	55	4	-	organism	short_function
FvDREB1		motif_sequence	122	4	-	organism	short_function
FvDREB1		motif_sequence	193	4	-	organism	short_function
FvDREB1		motif_sequence	263	4	-	organism	short_function
FvDREB1		motif_sequence	269	4	-	organism	short_function
FvDREB1		motif_sequence	292	4	-	organism	short_function
FvDREB1		motif_sequence	299	4	+	organism	short_function
FvDREB1		motif_sequence	453	4	+	organism	short_function
FvDREB1		motif_sequence	505	4	+	organism	short_function
FvDREB1		motif_sequence	676	4	+	organism	short_function
FvDREB1		motif_sequence	1288	4	-	organism	short_function
FvDREB1		motif_sequence	1443	4	-	organism	short_function
FvDREB1		motif_sequence	1509	4	+	organism	short_function
FvDREB1		motif_sequence	2084	4	-	organism	short_function
FvDREB1		motif_sequence	2097	4	-	organism	short_function
FvDREB1		motif_sequence	2114	4	-	organism	short_function
FvDREB1		motif_sequence	2206	4	+	organism	short_function
FvDREB1		motif_sequence	2225	4	-	organism	short_function
FvDREB1		motif_sequence	2362	4	+	organism	short_function
FvDREB1		motif_sequence	2389	4	-	organism	short_function
FvDREB1		motif_sequence	2397	4	-	organism	short_function
FvDREB1		motif_sequence	2403	4	-	organism	short_function
FvDREB1		motif_sequence	2431	4	+	organism	short_function
FvDREB1		motif_sequence	2474	4	+	organism	short_function
FvDREB1	AAGAA-motif	gGTAAAGAAA	2132	9	+	Avena sativa
FvDREB1	TCA	TCATCTTCAT	451	9	+	Pisum sativum
FvDREB1	STRE	AGGGG	132	5	+	Arabidopsis thaliana
FvDREB1	STRE	AGGGG	521	5	+	Arabidopsis thaliana
FvDREB1	Unnamed__4	CTCC	55	4	-	Petroselinum hortense
FvDREB1	Unnamed__4	CTCC	64	4	-	Petroselinum hortense
FvDREB1	Unnamed__4	CTCC	130	4	-	Petroselinum hortense
FvDREB1	Unnamed__4	CTCC	292	4	-	Petroselinum hortense
FvDREB1	Unnamed__4	CTCC	396	4	+	Petroselinum hortense
FvDREB1	Unnamed__4	CTCC	1929	4	+	Petroselinum hortense
FvDREB1	Unnamed__4	CTCC	2084	4	-	Petroselinum hortense
FvDREB1	Unnamed__4	CTCC	2114	4	-	Petroselinum hortense
FvDREB1	Unnamed__4	CTCC	2129	4	-	Petroselinum hortense
FvDREB1	Unnamed__4	CTCC	2287	4	+	Petroselinum hortense
FvDREB1	Unnamed__4	CTCC	2290	4	+	Petroselinum hortense
FvDREB1	Unnamed__4	CTCC	2293	4	+	Petroselinum hortense
FvDREB1	Unnamed__4	CTCC	2296	4	+	Petroselinum hortense
FvDREB1	Unnamed__4	CTCC	2352	4	+	Petroselinum hortense
FvDREB1	Unnamed__4	CTCC	2358	4	+	Petroselinum hortense
FvDREB1	Unnamed__4	CTCC	2364	4	+	Petroselinum hortense
FvDREB1	Unnamed__4	CTCC	2389	4	-	Petroselinum hortense
FvDREB1	Unnamed__4	CTCC	2403	4	-	Petroselinum hortense
FvDREB1	ABRE4	CACGTA	177	6	+	Zea mays
FvDREB1	G-Box	CACGTT	319	6	+	Pisum sativum	cis-acting regulatory element involved in light responsiveness
FvDREB1	G-Box	CACGTT	919	6	-	Pisum sativum	cis-acting regulatory element involved in light responsiveness
FvDREB1	G-Box	CACGTG	1324	6	-	Pisum sativum	cis-acting regulatory element involved in light responsiveness
FvDREB1	Myb-binding site	CAACAG	517	6	+	Nicotiana tabacum
FvDREB1	Myb-binding site	CAACAG	2187	6	+	Nicotiana tabacum
FvDREB1	Myb-binding site	CAACAG	2310	6	+	Nicotiana tabacum
FvDREB1	ABRE	ACGTG	177	5	-	Arabidopsis thaliana	cis-acting element involved in the abscisic acid responsiveness
FvDREB1	ABRE	GACACGTGGC	194	9	+	Triticum aestivum	cis-acting element involved in the abscisic acid responsiveness
FvDREB1	ABRE	GACACGTGGC	270	9	+	Triticum aestivum	cis-acting element involved in the abscisic acid responsiveness
FvDREB1	ABRE	ACGTG	319	5	-	Arabidopsis thaliana	cis-acting element involved in the abscisic acid responsiveness
FvDREB1	ABRE	ACGTG	920	5	+	Arabidopsis thaliana	cis-acting element involved in the abscisic acid responsiveness
FvDREB1	ABRE	CACGTG	1324	6	-	Arabidopsis thaliana	cis-acting element involved in the abscisic acid responsiveness
FvDREB1	ABRE	ACGTG	1325	5	+	Arabidopsis thaliana	cis-acting element involved in the abscisic acid responsiveness
FvDREB1	ABRE	ACGTG	1389	5	+	Arabidopsis thaliana	cis-acting element involved in the abscisic acid responsiveness
FvDREB1	ABRE	ACGTG	1455	5	-	Arabidopsis thaliana	cis-acting element involved in the abscisic acid responsiveness
FvDREB1	ABRE	ACGTG	1569	5	+	Arabidopsis thaliana	cis-acting element involved in the abscisic acid responsiveness
FvDREB1	Myc	TCTCTTA	927	7	-	Arabidopsis thaliana
FvDREB1	TATA-box	taTATAAAtc	135	9	-	Arabidopsis thaliana	core promoter element around -30 of transcription start
FvDREB1	TATA-box	TATAAA	137	6	-	Helianthus annuus	core promoter element around -30 of transcription start
FvDREB1	TATA-box	TATATAA	138	7	-	Arabidopsis thaliana	core promoter element around -30 of transcription start
FvDREB1	TATA-box	TATATA	139	6	+	Arabidopsis thaliana	core promoter element around -30 of transcription start
FvDREB1	TATA-box	TATA	141	4	+	Arabidopsis thaliana	core promoter element around -30 of transcription start
FvDREB1	TATA-box	TATA	181	4	+	Arabidopsis thaliana	core promoter element around -30 of transcription start
FvDREB1	TATA-box	ATATAT	571	6	+	Brassica napus	core promoter element around -30 of transcription start
FvDREB1	TATA-box	TATA	572	4	+	Arabidopsis thaliana	core promoter element around -30 of transcription start
FvDREB1	TATA-box	TATAAAA	644	7	-	Pisum sativum	core promoter element around -30 of transcription start
FvDREB1	TATA-box	TATAAA	645	6	-	Helianthus annuus	core promoter element around -30 of transcription start
FvDREB1	TATA-box	TATAA	646	5	-	Arabidopsis thaliana	core promoter element around -30 of transcription start
FvDREB1	TATA-box	TATA	647	4	+	Arabidopsis thaliana	core promoter element around -30 of transcription start
FvDREB1	TATA-box	TATA	684	4	+	Arabidopsis thaliana	core promoter element around -30 of transcription start
FvDREB1	TATA-box	TATA	733	4	+	Arabidopsis thaliana	core promoter element around -30 of transcription start
FvDREB1	TATA-box	TATATA	741	6	+	Arabidopsis thaliana	core promoter element around -30 of transcription start
FvDREB1	TATA-box	ATATAT	742	6	+	Brassica napus	core promoter element around -30 of transcription start
FvDREB1	TATA-box	TATA	743	4	+	Arabidopsis thaliana	core promoter element around -30 of transcription start
FvDREB1	TATA-box	ATATAT	852	6	+	Brassica napus	core promoter element around -30 of transcription start
FvDREB1	TATA-box	TATATA	853	6	+	Arabidopsis thaliana	core promoter element around -30 of transcription start
FvDREB1	TATA-box	ATATAT	854	6	+	Brassica napus	core promoter element around -30 of transcription start
FvDREB1	TATA-box	TATA	855	4	+	Arabidopsis thaliana	core promoter element around -30 of transcription start
FvDREB1	TATA-box	ATTATA	913	6	+	Brassica napus	core promoter element around -30 of transcription start
FvDREB1	TATA-box	TATAA	914	5	-	Arabidopsis thaliana	core promoter element around -30 of transcription start
FvDREB1	TATA-box	TATA	915	4	+	Arabidopsis thaliana	core promoter element around -30 of transcription start
FvDREB1	TATA-box	ATTATA	1612	6	+	Brassica napus	core promoter element around -30 of transcription start
FvDREB1	TATA-box	TATAA	1613	5	-	Arabidopsis thaliana	core promoter element around -30 of transcription start
FvDREB1	TATA-box	TATA	1614	4	-	Arabidopsis thaliana	core promoter element around -30 of transcription start
FvDREB1	TATA-box	TATAAATA	1687	8	-	Daucus carota	core promoter element around -30 of transcription start
FvDREB1	TATA-box	TATAAAT	1688	7	-	Brassica juncea	core promoter element around -30 of transcription start
FvDREB1	TATA-box	TATAAA	1689	6	-	Helianthus annuus	core promoter element around -30 of transcription start
FvDREB1	TATA-box	TATAA	1690	5	-	Arabidopsis thaliana	core promoter element around -30 of transcription start
FvDREB1	TATA-box	TATA	1691	4	-	Arabidopsis thaliana	core promoter element around -30 of transcription start
FvDREB1	TATA-box	ATATAT	1767	6	-	Brassica napus	core promoter element around -30 of transcription start
FvDREB1	TATA-box	TATA	1768	4	-	Arabidopsis thaliana	core promoter element around -30 of transcription start
FvDREB1	TATA-box	TATATAA	1808	7	-	Arabidopsis thaliana	core promoter element around -30 of transcription start
FvDREB1	TATA-box	TATATA	1809	6	-	Arabidopsis thaliana	core promoter element around -30 of transcription start
FvDREB1	TATA-box	ATATAA	1810	6	+	Brassica oleracea	core promoter element around -30 of transcription start
FvDREB1	TATA-box	TATA	1811	4	-	Arabidopsis thaliana	core promoter element around -30 of transcription start
FvDREB1	TATA-box	TATAA	2036	5	-	Arabidopsis thaliana	core promoter element around -30 of transcription start
FvDREB1	TATA-box	TATA	2037	4	-	Arabidopsis thaliana	core promoter element around -30 of transcription start
FvDREB1	TCT-motif	TCTTAC	1338	6	-	Arabidopsis thaliana	part of a light responsive element
FvDREB1	MYB-like sequence	TAACCA	580	6	-	Arabidopsis thaliana
FvDREB1	MYB-like sequence	TAACCA	636	6	-	Arabidopsis thaliana
FvDREB1	MYB-like sequence	TAACCA	923	6	-	Arabidopsis thaliana
FvDREB1	DRE1	ACCGAGA	235	7	+	Zea mays
FvDREB1	WUN-motif	CAATTACAT	839	9	-	Nicotiana glutinosa
FvDREB1	ARE	AAACCA	326	6	-	Zea mays	cis-acting regulatory element essential for the anaerobic induction
FvDREB1	ARE	AAACCA	439	6	+	Zea mays	cis-acting regulatory element essential for the anaerobic induction
FvDREB1	ARE	AAACCA	969	6	-	Zea mays	cis-acting regulatory element essential for the anaerobic induction
FvDREB1	ARE	AAACCA	1282	6	-	Zea mays	cis-acting regulatory element essential for the anaerobic induction
FvDREB1	ARE	AAACCA	2002	6	-	Zea mays	cis-acting regulatory element essential for the anaerobic induction
FvDREB1	ARE	AAACCA	2007	6	-	Zea mays	cis-acting regulatory element essential for the anaerobic induction
FvDREB1	ARE	AAACCA	2272	6	+	Zea mays	cis-acting regulatory element essential for the anaerobic induction
FvDREB1	ARE	AAACCA	2417	6	-	Zea mays	cis-acting regulatory element essential for the anaerobic induction
FvDREB2		motif_sequence	14	4	-	organism	short_function
FvDREB2		motif_sequence	181	4	-	organism	short_function
FvDREB2		motif_sequence	199	4	-	organism	short_function
FvDREB2		motif_sequence	434	4	+	organism	short_function
FvDREB2		motif_sequence	615	4	-	organism	short_function
FvDREB2		motif_sequence	884	4	-	organism	short_function
FvDREB2		motif_sequence	1126	4	+	organism	short_function
FvDREB2		motif_sequence	1180	4	-	organism	short_function
FvDREB2		motif_sequence	1649	4	+	organism	short_function
FvDREB2		motif_sequence	1709	4	+	organism	short_function
FvDREB2		motif_sequence	1721	4	+	organism	short_function
FvDREB2		motif_sequence	1895	4	+	organism	short_function
FvDREB2		motif_sequence	1910	4	-	organism	short_function
FvDREB2		motif_sequence	2216	4	-	organism	short_function
FvDREB2		motif_sequence	2645	4	+	organism	short_function
FvDREB2		motif_sequence	2781	4	-	organism	short_function
FvDREB2		motif_sequence	2888	4	+	organism	short_function
FvDREB2	G-Box	CACGTT	1026	6	-	Pisum sativum	cis-acting regulatory element involved in light responsiveness
FvDREB2	G-Box	CACGTG	1404	6	+	Pisum sativum	cis-acting regulatory element involved in light responsiveness
FvDREB2	TCA	TCATCTTCAT	12	9	-	Pisum sativum
FvDREB2	TCA	TCATCTTCAT	18	9	-	Pisum sativum
FvDREB2	TCA	TCATCTTCAT	179	9	-	Pisum sativum
FvDREB2	TCA	TCATCTTCAT	185	9	-	Pisum sativum
FvDREB2	TCA	TCATCTTCAT	197	9	-	Pisum sativum
FvDREB2	STRE	AGGGG	136	5	+	Arabidopsis thaliana
FvDREB2	STRE	AGGGG	841	5	+	Arabidopsis thaliana
FvDREB2	STRE	AGGGG	1050	5	-	Arabidopsis thaliana
FvDREB2	STRE	AGGGG	2720	5	-	Arabidopsis thaliana
FvDREB2	Unnamed__4	CTCC	74	4	-	Petroselinum hortense
FvDREB2	Unnamed__4	CTCC	99	4	-	Petroselinum hortense
FvDREB2	Unnamed__4	CTCC	241	4	-	Petroselinum hortense
FvDREB2	Unnamed__4	CTCC	461	4	-	Petroselinum hortense
FvDREB2	Unnamed__4	CTCC	513	4	-	Petroselinum hortense
FvDREB2	Unnamed__4	CTCC	540	4	-	Petroselinum hortense
FvDREB2	Unnamed__4	CTCC	694	4	+	Petroselinum hortense
FvDREB2	Unnamed__4	CTCC	758	4	-	Petroselinum hortense
FvDREB2	Unnamed__4	CTCC	794	4	+	Petroselinum hortense
FvDREB2	Unnamed__4	CTCC	951	4	+	Petroselinum hortense
FvDREB2	Unnamed__4	CTCC	1438	4	-	Petroselinum hortense
FvDREB2	Unnamed__4	CTCC	1639	4	+	Petroselinum hortense
FvDREB2	Unnamed__4	CTCC	1643	4	+	Petroselinum hortense
FvDREB2	Unnamed__4	CTCC	1646	4	+	Petroselinum hortense
FvDREB2	Unnamed__4	CTCC	1695	4	+	Petroselinum hortense
FvDREB2	Unnamed__4	CTCC	1910	4	-	Petroselinum hortense
FvDREB2	Unnamed__4	CTCC	2223	4	+	Petroselinum hortense
FvDREB2	Unnamed__4	CTCC	2369	4	+	Petroselinum hortense
FvDREB2	Unnamed__4	CTCC	2372	4	+	Petroselinum hortense
FvDREB2	Unnamed__4	CTCC	2481	4	-	Petroselinum hortense
FvDREB2	Unnamed__4	CTCC	2512	4	+	Petroselinum hortense
FvDREB2	Unnamed__4	CTCC	2533	4	+	Petroselinum hortense
FvDREB2	Unnamed__4	CTCC	2625	4	+	Petroselinum hortense
FvDREB2	Unnamed__4	CTCC	2632	4	+	Petroselinum hortense
FvDREB2	Unnamed__4	CTCC	2639	4	+	Petroselinum hortense
FvDREB2	Unnamed__4	CTCC	2662	4	+	Petroselinum hortense
FvDREB2	Unnamed__4	CTCC	2665	4	+	Petroselinum hortense
FvDREB2	MYB	TAACCA	627	6	-	Arabidopsis thaliana
FvDREB2	MYB	TAACCA	670	6	+	Arabidopsis thaliana
FvDREB2	MYB	TAACCA	967	6	+	Arabidopsis thaliana
FvDREB2	MYB	CAACAG	1008	6	+	Arabidopsis thaliana
FvDREB2	MYB	CAACCA	1937	6	+	Arabidopsis thaliana
FvDREB2	MYB	CAACCA	2144	6	+	Arabidopsis thaliana
FvDREB2	AP-1	TGAGTTAG	901	8	+	Arabidopsis thaliana
FvDREB2	re2f-1	GCGGGAAA	1424	8	+	Oryza sativa
FvDREB2	CAAT-box	CAAAT	105	5	+	Pisum sativum	common cis-acting element in promoter and enhancer regions
FvDREB2	CAAT-box	CAAT	292	4	+	Nicotiana glutinosa
FvDREB2	CAAT-box	CAAT	351	4	+	Nicotiana glutinosa
FvDREB2	CAAT-box	CAAAT	376	5	+	Pisum sativum	common cis-acting element in promoter and enhancer regions
FvDREB2	CAAT-box	CAAT	432	4	+	Nicotiana glutinosa
FvDREB2	CAAT-box	CAAT	467	4	+	Nicotiana glutinosa
FvDREB2	CAAT-box	CAAAT	531	5	-	Pisum sativum	common cis-acting element in promoter and enhancer regions
FvDREB2	CAAT-box	CAAT	684	4	+	Nicotiana glutinosa
FvDREB2	CAAT-box	CAAAT	745	5	+	Pisum sativum	common cis-acting element in promoter and enhancer regions
FvDREB2	CAAT-box	CAAT	919	4	-	Nicotiana glutinosa
FvDREB2	CAAT-box	CCAAT	936	5	+	Arabidopsis thaliana	common cis-acting element in promoter and enhancer regions
FvDREB2	CAAT-box	CAAT	937	4	+	Nicotiana glutinosa
FvDREB2	CAAT-box	CAAT	979	4	+	Nicotiana glutinosa
FvDREB2	CAAT-box	CCAAT	984	5	-	Arabidopsis thaliana	common cis-acting element in promoter and enhancer regions
FvDREB2	CAAT-box	CCAAT	1015	5	+	Arabidopsis thaliana	common cis-acting element in promoter and enhancer regions
FvDREB2	CAAT-box	CAAT	1016	4	+	Nicotiana glutinosa
FvDREB2	CAAT-box	CAAT	1172	4	+	Nicotiana glutinosa
FvDREB2	CAAT-box	CAAT	1232	4	+	Nicotiana glutinosa
FvDREB2	CAAT-box	CAAAT	1273	5	-	Pisum sativum	common cis-acting element in promoter and enhancer regions
FvDREB2	CAAT-box	CAAT	1395	4	+	Nicotiana glutinosa
FvDREB2	CAAT-box	CAAAT	1450	5	+	Pisum sativum	common cis-acting element in promoter and enhancer regions
FvDREB2	CAAT-box	CAAT	1676	4	+	Nicotiana glutinosa
FvDREB2	CAAT-box	CCAAT	1747	5	-	Arabidopsis thaliana	common cis-acting element in promoter and enhancer regions
FvDREB2	CAAT-box	CAAT	1753	4	+	Nicotiana glutinosa
FvDREB2	CAAT-box	CAAT	1759	4	-	Nicotiana glutinosa
FvDREB2	CAAT-box	CAAT	1818	4	-	Nicotiana glutinosa
FvDREB2	CAAT-box	CAAT	1876	4	-	Nicotiana glutinosa
FvDREB2	CAAT-box	CCAAT	1907	5	-	Arabidopsis thaliana	common cis-acting element in promoter and enhancer regions
FvDREB2	CAAT-box	CAAT	1965	4	+	Nicotiana glutinosa
FvDREB2	CAAT-box	CAAT	2012	4	+	Nicotiana glutinosa
FvDREB2	CAAT-box	CAAT	2041	4	+	Nicotiana glutinosa
FvDREB2	CAAT-box	CAAT	2119	4	-	Nicotiana glutinosa
FvDREB2	CAAT-box	CAAAT	2165	5	+	Pisum sativum	common cis-acting element in promoter and enhancer regions
FvDREB2	CAAT-box	CAAT	2179	4	+	Nicotiana glutinosa
FvDREB2	CAAT-box	CAAT	2185	4	+	Nicotiana glutinosa
FvDREB2	CAAT-box	CAAT	2279	4	+	Nicotiana glutinosa
FvDREB2	CAAT-box	CAAT	2281	4	-	Nicotiana glutinosa
FvDREB2	CAAT-box	CAAAT	2405	5	+	Pisum sativum	common cis-acting element in promoter and enhancer regions
FvDREB2	CAAT-box	CAAT	2669	4	-	Nicotiana glutinosa
FvDREB2	CAAT-box	CAAT	2685	4	+	Nicotiana glutinosa
FvDREB2	CAAT-box	CCAAT	2770	5	+	Arabidopsis thaliana	common cis-acting element in promoter and enhancer regions
FvDREB2	CAAT-box	CAAT	2771	4	+	Nicotiana glutinosa
FvDREB2	CAAT-box	CAAT	2841	4	+	Nicotiana glutinosa
FvDREB2	AC-I	(T/C)C(T/C)(C/T)ACC(T/C)ACC	2760	8.5	+	Phaseolus vulgaris
FvDREB2	MBS	CAACTG	1464	6	+	Arabidopsis thaliana	MYB binding site involved in drought-inducibility
FvDREB2	MBS	CAACTG	1513	6	-	Arabidopsis thaliana	MYB binding site involved in drought-inducibility
FvDREB2	TCT-motif	TCTTAC	297	6	+	Arabidopsis thaliana	part of a light responsive element
FvDREB2	TCT-motif	TCTTAC	1139	6	+	Arabidopsis thaliana	part of a light responsive element
FvDREB2	MYB-like sequence	TAACCA	627	6	-	Arabidopsis thaliana
FvDREB2	MYB-like sequence	TAACCA	670	6	+	Arabidopsis thaliana
FvDREB2	MYB-like sequence	TAACCA	967	6	+	Arabidopsis thaliana
FvDREB2	Myb-binding site	CAACAG	1008	6	+	Nicotiana tabacum
FvDREB2	HD-Zip 1	CAAT(A/T)ATTG	979	8.5	+	Arabidopsis thaliana	element involved in differentiation of the palisade mesophyll cells
FvDREB2	ABRE	ACGTG	689	5	+	Arabidopsis thaliana	cis-acting element involved in the abscisic acid responsiveness
FvDREB2	ABRE	ACGTG	1027	5	+	Arabidopsis thaliana	cis-acting element involved in the abscisic acid responsiveness
FvDREB2	ABRE	GCAACGTGTC	1102	9	-	Hordeum vulgare	cis-acting element involved in the abscisic acid responsiveness
FvDREB2	ABRE	CACGTG	1404	6	+	Arabidopsis thaliana	cis-acting element involved in the abscisic acid responsiveness
FvDREB2	ABRE	ACGTG	1405	5	+	Arabidopsis thaliana	cis-acting element involved in the abscisic acid responsiveness
FvDREB2	ABRE	ACGTG	1574	5	-	Arabidopsis thaliana	cis-acting element involved in the abscisic acid responsiveness
FvDREB2	CGTCA-motif	CGTCA	687	5	-	Hordeum vulgare	cis-acting regulatory element involved in the MeJA-responsiveness
FvDREB2	CGTCA-motif	CGTCA	910	5	-	Hordeum vulgare	cis-acting regulatory element involved in the MeJA-responsiveness
FvDREB2	CGTCA-motif	CGTCA	1058	5	+	Hordeum vulgare	cis-acting regulatory element involved in the MeJA-responsiveness
FvDREB2	CGTCA-motif	CGTCA	1070	5	+	Hordeum vulgare	cis-acting regulatory element involved in the MeJA-responsiveness
FvDREB2	CGTCA-motif	CGTCA	1354	5	-	Hordeum vulgare	cis-acting regulatory element involved in the MeJA-responsiveness
FvDREB2	CGTCA-motif	CGTCA	1576	5	+	Hordeum vulgare	cis-acting regulatory element involved in the MeJA-responsiveness
FvDREB2	AE-box	AGAAACAA	1516	8	-	Arabidopsis thaliana	part of a module for light response
FvDREB2	TGACG-motif	TGACG	687	5	+	Hordeum vulgare	cis-acting regulatory element involved in the MeJA-responsiveness
FvDREB2	TGACG-motif	TGACG	910	5	+	Hordeum vulgare	cis-acting regulatory element involved in the MeJA-responsiveness
FvDREB2	TGACG-motif	TGACG	1058	5	-	Hordeum vulgare	cis-acting regulatory element involved in the MeJA-responsiveness
FvDREB2	TGACG-motif	TGACG	1070	5	-	Hordeum vulgare	cis-acting regulatory element involved in the MeJA-responsiveness
FvDREB2	TGACG-motif	TGACG	1354	5	+	Hordeum vulgare	cis-acting regulatory element involved in the MeJA-responsiveness
FvDREB2	TGACG-motif	TGACG	1576	5	-	Hordeum vulgare	cis-acting regulatory element involved in the MeJA-responsiveness
FvDREB2	GATA-motif	GATAGGA	536	7	+	Arabidopsis thaliana	part of a light responsive element
FvDREB2	GATA-motif	AAGGATAAGG	1219	10	+	Solanum tuberosum	part of a light responsive element
FvDREB2	O2-site	GATGATGTGG	970	9	-	Zea mays	cis-acting regulatory element involved in zein metabolism regulation
FvDREB2	O2-site	GATGA(C/T)(A/G)TG(A/G)	2828	8	-	Zea mays	cis-acting regulatory element involved in zein metabolism regulation
FvDREB2	circadian	CAAAGATATC	1714	9	+	Lycopersicon esculentum	cis-acting regulatory element involved in circadian control
FvDREB2	Myb	CAACTG	1464	6	+	Arabidopsis thaliana
FvDREB2	Myb	TAACTG	1482	6	-	Arabidopsis thaliana
FvDREB2	Myb	TAACTG	1491	6	+	Arabidopsis thaliana
FvDREB2	Myb	CAACTG	1513	6	-	Arabidopsis thaliana
FvDREB2	Myb	TAACTG	2080	6	+	Arabidopsis thaliana
FvDREB2	AAGAA-motif	GAAAGAA	1235	7	-	Avena sativa
FvDREB2	AAGAA-motif	GAAAGAA	2032	7	+	Avena sativa
FvDREB2	Unnamed__1	CGTGG	333	5	-	Zea mays
FvDREB2	Unnamed__1	CGTGG	489	5	+	Zea mays
FvDREB2	Unnamed__1	CGTGG	1406	5	+	Zea mays
FvDREB2	Unnamed__1	CGTGG	1412	5	-	Zea mays
FvDREB2	Unnamed__1	CGTGG	1573	5	-	Zea mays
FvDREB2	Unnamed__1	CGTGG	2514	5	-	Zea mays
FvDREB2	Unnamed__1	GCCACGTGGC	2615	9	-	Petunia sp.
FvDREB2	Sp1	GGGCGG	1585	6	-	Oryza sativa	light responsive element
FvDREB2	dOCT	CACGGATC	1279	8	+	Zea mays
FvDREB2	CAT-box	GCCACT	2615	6	+	Arabidopsis thaliana	cis-acting regulatory element related to meristem expression
FvDREB2	TGA-element	AACGAC	1611	6	+	Brassica oleracea	auxin-responsive element
FvDREB2	MYC	CATTTG	376	6	-	Arabidopsis thaliana
FvDREB2	MYC	CATTTG	530	6	+	Arabidopsis thaliana
FvDREB2	MYC	CATTTG	1272	6	+	Arabidopsis thaliana
FvDREB2	MYC	CAATTG	2279	6	-	Arabidopsis thaliana
FvDREB2	TC-rich repeats	GTTTTCTTAC	1135	9	+	Nicotiana tabacum	cis-acting element involved in defense and stress responsiveness
FvDREB2	ARE	AAACCA	326	6	+	Zea mays	cis-acting regulatory element essential for the anaerobic induction
FvDREB2	Myc	TCTCTTA	295	7	+	Arabidopsis thaliana
FvDREB2	Myc	TCTCTTA	2298	7	-	Arabidopsis thaliana
FvDREB2	TATA-box	ATATAT	48	6	+	Brassica napus	core promoter element around -30 of transcription start
FvDREB2	TATA-box	TATA	49	4	+	Arabidopsis thaliana	core promoter element around -30 of transcription start
FvDREB2	TATA-box	TATA	85	4	+	Arabidopsis thaliana	core promoter element around -30 of transcription start
FvDREB2	TATA-box	ATATAT	91	6	+	Brassica napus	core promoter element around -30 of transcription start
FvDREB2	TATA-box	TATA	92	4	+	Arabidopsis thaliana	core promoter element around -30 of transcription start
FvDREB2	TATA-box	ATATAT	215	6	+	Brassica napus	core promoter element around -30 of transcription start
FvDREB2	TATA-box	TATA	216	4	+	Arabidopsis thaliana	core promoter element around -30 of transcription start
FvDREB2	TATA-box	TATA	428	4	+	Arabidopsis thaliana	core promoter element around -30 of transcription start
FvDREB2	TATA-box	TATA	668	4	+	Arabidopsis thaliana	core promoter element around -30 of transcription start
FvDREB2	TATA-box	TATACA	1075	6	-	Helianthus annuus	core promoter element around -30 of transcription start
FvDREB2	TATA-box	TATA	1077	4	+	Arabidopsis thaliana	core promoter element around -30 of transcription start
FvDREB2	TATA-box	ATTATA	1203	6	+	Brassica napus	core promoter element around -30 of transcription start
FvDREB2	TATA-box	TATAA	1204	5	-	Arabidopsis thaliana	core promoter element around -30 of transcription start
FvDREB2	TATA-box	TATA	1205	4	+	Arabidopsis thaliana	core promoter element around -30 of transcription start
FvDREB2	TATA-box	TATA	1216	4	+	Arabidopsis thaliana	core promoter element around -30 of transcription start
FvDREB2	TATA-box	ATTATA	1487	6	+	Brassica napus	core promoter element around -30 of transcription start
FvDREB2	TATA-box	TATAA	1488	5	-	Arabidopsis thaliana	core promoter element around -30 of transcription start
FvDREB2	TATA-box	TATA	1489	4	-	Arabidopsis thaliana	core promoter element around -30 of transcription start
FvDREB2	TATA-box	ATATAT	1755	6	-	Brassica napus	core promoter element around -30 of transcription start
FvDREB2	TATA-box	TATA	1756	4	-	Arabidopsis thaliana	core promoter element around -30 of transcription start
FvDREB2	TATA-box	TATAAAT	1967	7	-	Brassica juncea	core promoter element around -30 of transcription start
FvDREB2	TATA-box	TATAAA	1968	6	-	Helianthus annuus	core promoter element around -30 of transcription start
FvDREB2	TATA-box	TATAA	1969	5	-	Arabidopsis thaliana	core promoter element around -30 of transcription start
FvDREB2	TATA-box	TATA	1970	4	-	Arabidopsis thaliana	core promoter element around -30 of transcription start
FvDREB2	TATA-box	TATTTAAA	1993	8	-	Arabidopsis thaliana	core promoter element around -30 of transcription start
FvDREB2	TATA-box	TATACA	2173	6	-	Helianthus annuus	core promoter element around -30 of transcription start
FvDREB2	TATA-box	TATA	2175	4	-	Arabidopsis thaliana	core promoter element around -30 of transcription start
FvDREB2	TATA-box	TATAAAT	2187	7	-	Brassica juncea	core promoter element around -30 of transcription start
FvDREB2	TATA-box	TATAAA	2188	6	-	Helianthus annuus	core promoter element around -30 of transcription start
FvDREB2	TATA-box	TATAA	2189	5	-	Arabidopsis thaliana	core promoter element around -30 of transcription start
FvDREB2	TATA-box	TATA	2190	4	-	Arabidopsis thaliana	core promoter element around -30 of transcription start
FvDREB2	TATA-box	TATA	2261	4	-	Arabidopsis thaliana	core promoter element around -30 of transcription start
FvDREB2	TATA-box	TACAAAA	2335	7	+	Oryza sativa	core promoter element around -30 of transcription start
FvDREB2	TATA-box	ATATAT	2519	6	-	Brassica napus	core promoter element around -30 of transcription start
FvDREB2	TATA-box	TATA	2520	4	-	Arabidopsis thaliana	core promoter element around -30 of transcription start
FvDREB2	TATA-box	TATATA	2741	6	-	Arabidopsis thaliana	core promoter element around -30 of transcription start
FvDREB2	TATA-box	TATA	2743	4	-	Arabidopsis thaliana	core promoter element around -30 of transcription start
FvDREB2	TATA-box	ATATAT	2748	6	-	Brassica napus	core promoter element around -30 of transcription start
FvDREB2	TATA-box	TATATA	2749	6	-	Arabidopsis thaliana	core promoter element around -30 of transcription start
FvDREB2	TATA-box	ATATAA	2750	6	+	Brassica oleracea	core promoter element around -30 of transcription start
FvDREB2	TATA-box	TATA	2751	4	-	Arabidopsis thaliana	core promoter element around -30 of transcription start
FvDREB2	TATA-box	TATAAAT	2800	7	-	Brassica juncea	core promoter element around -30 of transcription start
FvDREB2	TATA-box	TATAAA	2801	6	-	Helianthus annuus	core promoter element around -30 of transcription start
FvDREB2	TATA-box	TATAA	2802	5	-	Arabidopsis thaliana	core promoter element around -30 of transcription start
FvDREB2	TATA-box	TATA	2803	4	-	Arabidopsis thaliana	core promoter element around -30 of transcription start
FvDREB2	CTAG-motif	ACTAGCAGAA	2386	9	+	Avena sativa
FvDREB2	GT1-motif	GGTTAAT	655	7	+	Avena sativa	light responsive element
FvDREB2	GT1-motif	GGTTAA	966	6	-	Arabidopsis thaliana	light responsive element
FvDREB2	GT1-motif	GGTTAAT	1198	7	+	Avena sativa	light responsive element
FvDREB2	GT1-motif	GGTTAA	2652	6	-	Arabidopsis thaliana	light responsive element
FvDREB2	P-box	CCTTTTG	1343	7	-	Oryza sativa	gibberellin-responsive element
FvDREB2	W box	TTGACC	1689	6	-	Arabidopsis thaliana
FvDREB2	W box	TTGACC	1750	6	-	Arabidopsis thaliana
FvDREB2	W box	TTGACC	2493	6	+	Arabidopsis thaliana
FvDREB2	W box	TTGACC	2562	6	-	Arabidopsis thaliana
FvDREB2	AT~TATA-box	TATATA	2741	6	-	Arabidopsis thaliana
FvDREB2	AT~TATA-box	TATATA	2749	6	-	Arabidopsis thaliana
FvDREB2	CARE	CAACTCCC	73	8	-	Oryza sativa
FvDREB2	CARE	CAACTCCC	240	8	-	Oryza sativa
FvDREB2	CARE	CAACTCCC	1692	8	+	Oryza sativa
FvDREB2	G-box	CACGTC	688	6	-	Zea mays	cis-acting regulatory element involved in light responsiveness
FvDREB2	G-box	CACGTG	1404	6	+	Arabidopsis thaliana	cis-acting regulatory element involved in light responsiveness
FvDREB2	G-box	CACGTC	1574	6	+	Zea mays	cis-acting regulatory element involved in light responsiveness
FvDREB2	GA-motif	ATAGATAA	2408	8	+	Arabidopsis thaliana	part of a light responsive element
FvDREB2	I-box	ccttatcct	1220	9	-	Arabidopsis thaliana	part of a light responsive element
FvDREB2	as-1	TGACG	687	5	+	Arabidopsis thaliana
FvDREB2	as-1	TGACG	910	5	+	Arabidopsis thaliana
FvDREB2	as-1	TGACG	1058	5	-	Arabidopsis thaliana
FvDREB2	as-1	TGACG	1070	5	-	Arabidopsis thaliana
FvDREB2	as-1	TGACG	1354	5	+	Arabidopsis thaliana
FvDREB2	as-1	TGACG	1576	5	-	Arabidopsis thaliana
FvDREB2	TCA-element	TCAGAAGAGG	797	9	-	Brassica oleracea	cis-acting element involved in salicylic acid responsiveness
FvDREB2	TCA-element	CCATCTTTTT	1344	9	-	Nicotiana tabacum	cis-acting element involved in salicylic acid responsiveness
FvDREB2	TCA-element	CCATCTTTTT	1660	9	+	Nicotiana tabacum	cis-acting element involved in salicylic acid responsiveness
FvDREB30	WRE3	CCACCT	1954	6	+	Pisum sativum
FvDREB30	AT~TATA-box	TATATA	270	6	+	Arabidopsis thaliana
FvDREB30	AT~TATA-box	TATATA	1574	6	-	Arabidopsis thaliana
FvDREB30	W box	TTGACC	295	6	+	Arabidopsis thaliana
FvDREB30	W box	TTGACC	747	6	+	Arabidopsis thaliana
FvDREB30	W box	TTGACC	1379	6	-	Arabidopsis thaliana
FvDREB30	G-box	ACACGTGT	1482	8	-	Brassica napus	cis-acting regulatory element involved in light responsiveness
FvDREB30	G-box	CACGTG	1483	6	-	Arabidopsis thaliana	cis-acting regulatory element involved in light responsiveness
FvDREB30	G-box	CACGTG	1917	6	-	Arabidopsis thaliana	cis-acting regulatory element involved in light responsiveness
FvDREB30	G-box	TAAACGTG	1964	8	-	Brassica oleracea	cis-acting regulatory element involved in light responsiveness
FvDREB30	AT-rich element	ATAGAAATCAA	1277	10	+	Glycine max	binding site of AT-rich DNA binding protein (ATBP-1)
FvDREB30	GARE-motif	TCTGTTG	1851	7	-	Brassica oleracea	gibberellin-responsive element
FvDREB30	as-1	TGACG	694	5	+	Arabidopsis thaliana
FvDREB30	circadian	CAAAGATATC	1875	9	+	Lycopersicon esculentum	cis-acting regulatory element involved in circadian control
FvDREB30	Myb	CAACTG	548	6	-	Arabidopsis thaliana
FvDREB30	Myb	TAACTG	999	6	+	Arabidopsis thaliana
FvDREB30	CGTCA-motif	CGTCA	694	5	-	Hordeum vulgare	cis-acting regulatory element involved in the MeJA-responsiveness
FvDREB30	TGACG-motif	TGACG	694	5	+	Hordeum vulgare	cis-acting regulatory element involved in the MeJA-responsiveness
FvDREB30	GATA-motif	GATAGGG	355	7	+	Pisum sativum	part of a light responsive element
FvDREB30	GATA-motif	GATAGGA	1708	7	-	Arabidopsis thaliana	part of a light responsive element
FvDREB30	ERE	ATTTTAAA	1700	8	+	Nicotiana glutinos
FvDREB30	ABRE2	CCACGTGG	1916	8	-	Zea mays
FvDREB30	Box 4	ATTAAT	1908	6	-	Petroselinum crispum	part of a conserved DNA module involved in light responsiveness
FvDREB30	CAAT-box	CAAT	33	4	+	Nicotiana glutinosa
FvDREB30	CAAT-box	CAAAT	59	5	+	Pisum sativum	common cis-acting element in promoter and enhancer regions
FvDREB30	CAAT-box	CAAAT	293	5	-	Pisum sativum	common cis-acting element in promoter and enhancer regions
FvDREB30	CAAT-box	CAAT	430	4	-	Nicotiana glutinosa
FvDREB30	CAAT-box	CAAT	483	4	-	Nicotiana glutinosa
FvDREB30	CAAT-box	CAAT	540	4	-	Nicotiana glutinosa
FvDREB30	CAAT-box	CAAT	556	4	+	Nicotiana glutinosa
FvDREB30	CAAT-box	CAAAT	595	5	-	Pisum sativum	common cis-acting element in promoter and enhancer regions
FvDREB30	CAAT-box	CAAAT	611	5	+	Pisum sativum	common cis-acting element in promoter and enhancer regions
FvDREB30	CAAT-box	CAAT	771	4	-	Nicotiana glutinosa
FvDREB30	CAAT-box	CAAT	831	4	-	Nicotiana glutinosa
FvDREB30	CAAT-box	CAAT	849	4	-	Nicotiana glutinosa
FvDREB30	CAAT-box	CAAAT	856	5	-	Pisum sativum	common cis-acting element in promoter and enhancer regions
FvDREB30	CAAT-box	CAAT	903	4	+	Nicotiana glutinosa
FvDREB30	CAAT-box	CAAAT	922	5	-	Pisum sativum	common cis-acting element in promoter and enhancer regions
FvDREB30	CAAT-box	CAAT	958	4	+	Nicotiana glutinosa
FvDREB30	CAAT-box	CAAT	1015	4	-	Nicotiana glutinosa
FvDREB30	CAAT-box	CAAAT	1074	5	+	Pisum sativum	common cis-acting element in promoter and enhancer regions
FvDREB30	CAAT-box	CAAT	1188	4	+	Nicotiana glutinosa
FvDREB30	CAAT-box	CAAT	1195	4	+	Nicotiana glutinosa
FvDREB30	CAAT-box	CAAT	1228	4	-	Nicotiana glutinosa
FvDREB30	CAAT-box	CAAAT	1238	5	-	Pisum sativum	common cis-acting element in promoter and enhancer regions
FvDREB30	CAAT-box	CAAT	1288	4	+	Nicotiana glutinosa
FvDREB30	CAAT-box	CCAAT	1290	5	-	Arabidopsis thaliana	common cis-acting element in promoter and enhancer regions
FvDREB30	CAAT-box	CAAAT	1329	5	+	Pisum sativum	common cis-acting element in promoter and enhancer regions
FvDREB30	CAAT-box	CAAT	1344	4	-	Nicotiana glutinosa
FvDREB30	CAAT-box	CAAT	1349	4	+	Nicotiana glutinosa
FvDREB30	CAAT-box	CAAT	1351	4	-	Nicotiana glutinosa
FvDREB30	CAAT-box	CAAT	1412	4	+	Nicotiana glutinosa
FvDREB30	CAAT-box	CAAAT	1434	5	-	Pisum sativum	common cis-acting element in promoter and enhancer regions
FvDREB30	CAAT-box	CCAAT	1468	5	+	Arabidopsis thaliana	common cis-acting element in promoter and enhancer regions
FvDREB30	CAAT-box	CAAT	1469	4	+	Nicotiana glutinosa
FvDREB30	CAAT-box	CAAT	1471	4	-	Nicotiana glutinosa
FvDREB30	CAAT-box	CCAAT	1579	5	-	Arabidopsis thaliana	common cis-acting element in promoter and enhancer regions
FvDREB30	CAAT-box	CAAAT	1592	5	+	Pisum sativum	common cis-acting element in promoter and enhancer regions
FvDREB30	CAAT-box	CAAAT	1595	5	-	Pisum sativum	common cis-acting element in promoter and enhancer regions
FvDREB30	CAAT-box	CAAT	1621	4	-	Nicotiana glutinosa
FvDREB30	CAAT-box	CAAT	1674	4	-	Nicotiana glutinosa
FvDREB30	CAAT-box	CCAAT	1761	5	-	Arabidopsis thaliana	common cis-acting element in promoter and enhancer regions
FvDREB30	CAAT-box	CAAT	1783	4	-	Nicotiana glutinosa
FvDREB30	CAAT-box	CAAT	1804	4	-	Nicotiana glutinosa
FvDREB30	CAAT-box	CCAAT	1884	5	+	Arabidopsis thaliana	common cis-acting element in promoter and enhancer regions
FvDREB30	CAAT-box	CAAT	1885	4	+	Nicotiana glutinosa
FvDREB30	CAAT-box	CAAT	1889	4	+	Nicotiana glutinosa
FvDREB30	MYB	CAACCA	682	6	-	Arabidopsis thaliana
FvDREB30	MYB	CAACCA	1427	6	-	Arabidopsis thaliana
FvDREB30	MYB	CAACAG	1851	6	+	Arabidopsis thaliana
FvDREB30	MYB	TAACCA	1913	6	+	Arabidopsis thaliana
FvDREB30	MBS	CAACTG	548	6	-	Arabidopsis thaliana	MYB binding site involved in drought-inducibility
FvDREB30	MYC	CATGTG	44	6	-	Arabidopsis thaliana
FvDREB30	MYC	CATGTG	407	6	-	Arabidopsis thaliana
FvDREB30	MYC	CAATTG	1288	6	-	Arabidopsis thaliana
FvDREB30	MYC	CAATTG	1349	6	-	Arabidopsis thaliana
FvDREB30	MYC	CATGTG	1374	6	-	Arabidopsis thaliana
FvDREB30	MYC	CAATTG	1469	6	-	Arabidopsis thaliana
FvDREB30	MYC	CATGTG	1514	6	-	Arabidopsis thaliana
FvDREB30	MYC	CATGTG	2038	6	+	Arabidopsis thaliana
FvDREB30	Unnamed__1	CGTGG	1425	5	+	Zea mays
FvDREB30	Unnamed__1	CGTGG	1826	5	+	Zea mays
FvDREB30	Unnamed__1	CGTGG	1916	5	-	Zea mays
FvDREB30	Unnamed__1	CGTGG	1919	5	+	Zea mays
FvDREB30	Unnamed__1	CGTGG	1963	5	-	Zea mays
FvDREB30	AAGAA-motif	GAAAGAA	836	7	+	Avena sativa
FvDREB30		motif_sequence	43	4	-	organism	short_function
FvDREB30		motif_sequence	111	4	+	organism	short_function
FvDREB30		motif_sequence	190	4	+	organism	short_function
FvDREB30		motif_sequence	200	4	-	organism	short_function
FvDREB30		motif_sequence	265	4	-	organism	short_function
FvDREB30		motif_sequence	721	4	-	organism	short_function
FvDREB30		motif_sequence	767	4	-	organism	short_function
FvDREB30		motif_sequence	777	4	-	organism	short_function
FvDREB30		motif_sequence	840	4	-	organism	short_function
FvDREB30		motif_sequence	861	4	+	organism	short_function
FvDREB30		motif_sequence	911	4	-	organism	short_function
FvDREB30		motif_sequence	916	4	-	organism	short_function
FvDREB30		motif_sequence	966	4	+	organism	short_function
FvDREB30		motif_sequence	985	4	-	organism	short_function
FvDREB30		motif_sequence	1190	4	+	organism	short_function
FvDREB30		motif_sequence	1513	4	-	organism	short_function
FvDREB30		motif_sequence	1563	4	+	organism	short_function
FvDREB30		motif_sequence	1615	4	+	organism	short_function
FvDREB30		motif_sequence	1958	4	+	organism	short_function
FvDREB30		motif_sequence	2025	4	-	organism	short_function
FvDREB30	TCA	TCATCTTCAT	1613	9	+	Pisum sativum
FvDREB30	STRE	AGGGG	343	5	-	Arabidopsis thaliana
FvDREB30	Unnamed__4	CTCC	200	4	-	Petroselinum hortense
FvDREB30	Unnamed__4	CTCC	276	4	-	Petroselinum hortense
FvDREB30	Unnamed__4	CTCC	670	4	+	Petroselinum hortense
FvDREB30	Unnamed__4	CTCC	677	4	+	Petroselinum hortense
FvDREB30	Unnamed__4	CTCC	911	4	-	Petroselinum hortense
FvDREB30	Unnamed__4	CTCC	916	4	-	Petroselinum hortense
FvDREB30	Unnamed__4	CTCC	980	4	+	Petroselinum hortense
FvDREB30	Unnamed__4	CTCC	1004	4	-	Petroselinum hortense
FvDREB30	Unnamed__4	CTCC	1057	4	-	Petroselinum hortense
FvDREB30	Unnamed__4	CTCC	1064	4	-	Petroselinum hortense
FvDREB30	Unnamed__4	CTCC	1298	4	+	Petroselinum hortense
FvDREB30	Unnamed__4	CTCC	1324	4	+	Petroselinum hortense
FvDREB30	Unnamed__4	CTCC	2002	4	+	Petroselinum hortense
FvDREB30	Unnamed__4	CTCC	2025	4	-	Petroselinum hortense
FvDREB30	G-Box	CACGTG	1483	6	-	Pisum sativum	cis-acting regulatory element involved in light responsiveness
FvDREB30	G-Box	CACGTG	1917	6	-	Pisum sativum	cis-acting regulatory element involved in light responsiveness
FvDREB30	G-Box	CACGTT	1964	6	+	Pisum sativum	cis-acting regulatory element involved in light responsiveness
FvDREB30	ABRE	CACGTG	1483	6	-	Arabidopsis thaliana	cis-acting element involved in the abscisic acid responsiveness
FvDREB30	ABRE	ACGTG	1484	5	+	Arabidopsis thaliana	cis-acting element involved in the abscisic acid responsiveness
FvDREB30	ABRE	CACGTG	1917	6	-	Arabidopsis thaliana	cis-acting element involved in the abscisic acid responsiveness
FvDREB30	ABRE	ACGTG	1918	5	+	Arabidopsis thaliana	cis-acting element involved in the abscisic acid responsiveness
FvDREB30	ABRE	ACGTG	1964	5	-	Arabidopsis thaliana	cis-acting element involved in the abscisic acid responsiveness
FvDREB30	Myb-binding site	CAACAG	1851	6	+	Nicotiana tabacum
FvDREB30	TATA-box	TATAA	136	5	-	Arabidopsis thaliana	core promoter element around -30 of transcription start
FvDREB30	TATA-box	TATA	137	4	+	Arabidopsis thaliana	core promoter element around -30 of transcription start
FvDREB30	TATA-box	ATATAT	269	6	+	Brassica napus	core promoter element around -30 of transcription start
FvDREB30	TATA-box	TATATA	270	6	+	Arabidopsis thaliana	core promoter element around -30 of transcription start
FvDREB30	TATA-box	TATA	272	4	+	Arabidopsis thaliana	core promoter element around -30 of transcription start
FvDREB30	TATA-box	TATA	321	4	+	Arabidopsis thaliana	core promoter element around -30 of transcription start
FvDREB30	TATA-box	ATTATA	588	6	+	Brassica napus	core promoter element around -30 of transcription start
FvDREB30	TATA-box	TATAA	589	5	-	Arabidopsis thaliana	core promoter element around -30 of transcription start
FvDREB30	TATA-box	TATA	590	4	+	Arabidopsis thaliana	core promoter element around -30 of transcription start
FvDREB30	TATA-box	TATACA	753	6	-	Helianthus annuus	core promoter element around -30 of transcription start
FvDREB30	TATA-box	TATA	755	4	+	Arabidopsis thaliana	core promoter element around -30 of transcription start
FvDREB30	TATA-box	ATTATA	1123	6	+	Brassica napus	core promoter element around -30 of transcription start
FvDREB30	TATA-box	TATAA	1124	5	-	Arabidopsis thaliana	core promoter element around -30 of transcription start
FvDREB30	TATA-box	TATA	1125	4	-	Arabidopsis thaliana	core promoter element around -30 of transcription start
FvDREB30	TATA-box	TACAAAA	1308	7	+	Oryza sativa	core promoter element around -30 of transcription start
FvDREB30	TATA-box	TATTTAAA	1333	8	+	Arabidopsis thaliana	core promoter element around -30 of transcription start
FvDREB30	TATA-box	ATTATA	1414	6	+	Brassica napus	core promoter element around -30 of transcription start
FvDREB30	TATA-box	TATAA	1415	5	-	Arabidopsis thaliana	core promoter element around -30 of transcription start
FvDREB30	TATA-box	TATA	1416	4	-	Arabidopsis thaliana	core promoter element around -30 of transcription start
FvDREB30	TATA-box	TATAAGAA	1570	8	-	Zea mays	core promoter element around -30 of transcription start
FvDREB30	TATA-box	TATATAA	1573	7	-	Arabidopsis thaliana	core promoter element around -30 of transcription start
FvDREB30	TATA-box	TATATA	1574	6	-	Arabidopsis thaliana	core promoter element around -30 of transcription start
FvDREB30	TATA-box	ATATAT	1575	6	-	Brassica napus	core promoter element around -30 of transcription start
FvDREB30	TATA-box	TATA	1576	4	-	Arabidopsis thaliana	core promoter element around -30 of transcription start
FvDREB30	TATA-box	ccTATAAAaa	1709	9	+	Arabidopsis thaliana	core promoter element around -30 of transcription start
FvDREB30	TATA-box	TATA	1733	4	-	Arabidopsis thaliana	core promoter element around -30 of transcription start
FvDREB30	TATA-box	ATTATA	1767	6	+	Brassica napus	core promoter element around -30 of transcription start
FvDREB30	TATA-box	TATAA	1768	5	-	Arabidopsis thaliana	core promoter element around -30 of transcription start
FvDREB30	TATA-box	TATA	1769	4	-	Arabidopsis thaliana	core promoter element around -30 of transcription start
FvDREB30	TATA-box	ATATAT	1800	6	-	Brassica napus	core promoter element around -30 of transcription start
FvDREB30	TATA-box	TATA	1801	4	-	Arabidopsis thaliana	core promoter element around -30 of transcription start
FvDREB30	TATA-box	TATAA	2061	5	-	Arabidopsis thaliana	core promoter element around -30 of transcription start
FvDREB30	TATA-box	TATA	2062	4	-	Arabidopsis thaliana	core promoter element around -30 of transcription start
FvDREB30	MYB-like sequence	TAACCA	1913	6	+	Arabidopsis thaliana
FvDREB30	TCT-motif	TCTTAC	165	6	+	Arabidopsis thaliana	part of a light responsive element
FvDREB30	OCT	CGCGGATC	1089	8	+	Zea mays
FvDREB30	ARE	AAACCA	1588	6	+	Zea mays	cis-acting regulatory element essential for the anaerobic induction
FvDREB30	ARE	AAACCA	1808	6	-	Zea mays	cis-acting regulatory element essential for the anaerobic induction
FvDREB30	ARE	AAACCA	1921	6	-	Zea mays	cis-acting regulatory element essential for the anaerobic induction
FvDREB18	TGACG-motif	TGACG	695	5	+	Hordeum vulgare	cis-acting regulatory element involved in the MeJA-responsiveness
FvDREB18	Myb-binding site	CAACAG	1852	6	+	Nicotiana tabacum
FvDREB18	W box	TTGACC	296	6	+	Arabidopsis thaliana
FvDREB18	W box	TTGACC	748	6	+	Arabidopsis thaliana
FvDREB18	W box	TTGACC	1380	6	-	Arabidopsis thaliana
FvDREB18	MYC	CATGTG	45	6	-	Arabidopsis thaliana
FvDREB18	MYC	CATGTG	408	6	-	Arabidopsis thaliana
FvDREB18	MYC	CAATTG	1289	6	-	Arabidopsis thaliana
FvDREB18	MYC	CAATTG	1350	6	-	Arabidopsis thaliana
FvDREB18	MYC	CATGTG	1375	6	-	Arabidopsis thaliana
FvDREB18	MYC	CAATTG	1470	6	-	Arabidopsis thaliana
FvDREB18	MYC	CATGTG	1515	6	-	Arabidopsis thaliana
FvDREB18	as-1	TGACG	695	5	+	Arabidopsis thaliana
FvDREB18	Myb	CAACTG	549	6	-	Arabidopsis thaliana
FvDREB18	Myb	TAACTG	1000	6	+	Arabidopsis thaliana
FvDREB18	AAGAA-motif	GAAAGAA	837	7	+	Avena sativa
FvDREB18	TCT-motif	TCTTAC	166	6	+	Arabidopsis thaliana	part of a light responsive element
FvDREB18	Unnamed__1	CGTGG	1426	5	+	Zea mays
FvDREB18	Unnamed__1	CGTGG	1827	5	+	Zea mays
FvDREB18	Unnamed__1	CGTGG	1917	5	-	Zea mays
FvDREB18	Unnamed__1	CGTGG	1920	5	+	Zea mays
FvDREB18	Unnamed__1	CGTGG	1964	5	-	Zea mays
FvDREB18	MYB-like sequence	TAACCA	1914	6	+	Arabidopsis thaliana
FvDREB18	TATA-box	TATAA	137	5	-	Arabidopsis thaliana	core promoter element around -30 of transcription start
FvDREB18	TATA-box	TATA	138	4	+	Arabidopsis thaliana	core promoter element around -30 of transcription start
FvDREB18	TATA-box	ATATAT	270	6	+	Brassica napus	core promoter element around -30 of transcription start
FvDREB18	TATA-box	TATATA	271	6	+	Arabidopsis thaliana	core promoter element around -30 of transcription start
FvDREB18	TATA-box	TATA	273	4	+	Arabidopsis thaliana	core promoter element around -30 of transcription start
FvDREB18	TATA-box	TATA	322	4	+	Arabidopsis thaliana	core promoter element around -30 of transcription start
FvDREB18	TATA-box	ATTATA	589	6	+	Brassica napus	core promoter element around -30 of transcription start
FvDREB18	TATA-box	TATAA	590	5	-	Arabidopsis thaliana	core promoter element around -30 of transcription start
FvDREB18	TATA-box	TATA	591	4	+	Arabidopsis thaliana	core promoter element around -30 of transcription start
FvDREB18	TATA-box	TATACA	754	6	-	Helianthus annuus	core promoter element around -30 of transcription start
FvDREB18	TATA-box	TATA	756	4	+	Arabidopsis thaliana	core promoter element around -30 of transcription start
FvDREB18	TATA-box	ATTATA	1124	6	+	Brassica napus	core promoter element around -30 of transcription start
FvDREB18	TATA-box	TATAA	1125	5	-	Arabidopsis thaliana	core promoter element around -30 of transcription start
FvDREB18	TATA-box	TATA	1126	4	-	Arabidopsis thaliana	core promoter element around -30 of transcription start
FvDREB18	TATA-box	TACAAAA	1309	7	+	Oryza sativa	core promoter element around -30 of transcription start
FvDREB18	TATA-box	TATTTAAA	1334	8	+	Arabidopsis thaliana	core promoter element around -30 of transcription start
FvDREB18	TATA-box	ATTATA	1415	6	+	Brassica napus	core promoter element around -30 of transcription start
FvDREB18	TATA-box	TATAA	1416	5	-	Arabidopsis thaliana	core promoter element around -30 of transcription start
FvDREB18	TATA-box	TATA	1417	4	-	Arabidopsis thaliana	core promoter element around -30 of transcription start
FvDREB18	TATA-box	TATAAGAA	1571	8	-	Zea mays	core promoter element around -30 of transcription start
FvDREB18	TATA-box	TATATAA	1574	7	-	Arabidopsis thaliana	core promoter element around -30 of transcription start
FvDREB18	TATA-box	TATATA	1575	6	-	Arabidopsis thaliana	core promoter element around -30 of transcription start
FvDREB18	TATA-box	ATATAT	1576	6	-	Brassica napus	core promoter element around -30 of transcription start
FvDREB18	TATA-box	TATA	1577	4	-	Arabidopsis thaliana	core promoter element around -30 of transcription start
FvDREB18	TATA-box	ccTATAAAaa	1710	9	+	Arabidopsis thaliana	core promoter element around -30 of transcription start
FvDREB18	TATA-box	TATA	1734	4	-	Arabidopsis thaliana	core promoter element around -30 of transcription start
FvDREB18	TATA-box	ATTATA	1768	6	+	Brassica napus	core promoter element around -30 of transcription start
FvDREB18	TATA-box	TATAA	1769	5	-	Arabidopsis thaliana	core promoter element around -30 of transcription start
FvDREB18	TATA-box	TATA	1770	4	-	Arabidopsis thaliana	core promoter element around -30 of transcription start
FvDREB18	TATA-box	ATATAT	1801	6	-	Brassica napus	core promoter element around -30 of transcription start
FvDREB18	TATA-box	TATA	1802	4	-	Arabidopsis thaliana	core promoter element around -30 of transcription start
FvDREB18	OCT	CGCGGATC	1090	8	+	Zea mays
FvDREB18	Unnamed__4	CTCC	201	4	-	Petroselinum hortense
FvDREB18	Unnamed__4	CTCC	277	4	-	Petroselinum hortense
FvDREB18	Unnamed__4	CTCC	671	4	+	Petroselinum hortense
FvDREB18	Unnamed__4	CTCC	678	4	+	Petroselinum hortense
FvDREB18	Unnamed__4	CTCC	912	4	-	Petroselinum hortense
FvDREB18	Unnamed__4	CTCC	917	4	-	Petroselinum hortense
FvDREB18	Unnamed__4	CTCC	981	4	+	Petroselinum hortense
FvDREB18	Unnamed__4	CTCC	1005	4	-	Petroselinum hortense
FvDREB18	Unnamed__4	CTCC	1058	4	-	Petroselinum hortense
FvDREB18	Unnamed__4	CTCC	1065	4	-	Petroselinum hortense
FvDREB18	Unnamed__4	CTCC	1299	4	+	Petroselinum hortense
FvDREB18	Unnamed__4	CTCC	1325	4	+	Petroselinum hortense
FvDREB18	WRE3	CCACCT	1955	6	+	Pisum sativum
FvDREB18	TCA	TCATCTTCAT	1614	9	+	Pisum sativum
FvDREB18	CGTCA-motif	CGTCA	695	5	-	Hordeum vulgare	cis-acting regulatory element involved in the MeJA-responsiveness
FvDREB18	ERE	ATTTTAAA	1701	8	+	Nicotiana glutinos
FvDREB18	G-box	ACACGTGT	1483	8	-	Brassica napus	cis-acting regulatory element involved in light responsiveness
FvDREB18	G-box	CACGTG	1484	6	-	Arabidopsis thaliana	cis-acting regulatory element involved in light responsiveness
FvDREB18	G-box	CACGTG	1918	6	-	Arabidopsis thaliana	cis-acting regulatory element involved in light responsiveness
FvDREB18	G-box	TAAACGTG	1965	8	-	Brassica oleracea	cis-acting regulatory element involved in light responsiveness
FvDREB18	circadian	CAAAGATATC	1876	9	+	Lycopersicon esculentum	cis-acting regulatory element involved in circadian control
FvDREB18	STRE	AGGGG	344	5	-	Arabidopsis thaliana
FvDREB18	G-Box	CACGTG	1484	6	-	Pisum sativum	cis-acting regulatory element involved in light responsiveness
FvDREB18	G-Box	CACGTG	1918	6	-	Pisum sativum	cis-acting regulatory element involved in light responsiveness
FvDREB18	G-Box	CACGTT	1965	6	+	Pisum sativum	cis-acting regulatory element involved in light responsiveness
FvDREB18	AT~TATA-box	TATATA	271	6	+	Arabidopsis thaliana
FvDREB18	AT~TATA-box	TATATA	1575	6	-	Arabidopsis thaliana
FvDREB18	ABRE2	CCACGTGG	1917	8	-	Zea mays
FvDREB18		motif_sequence	44	4	-	organism	short_function
FvDREB18		motif_sequence	112	4	+	organism	short_function
FvDREB18		motif_sequence	191	4	+	organism	short_function
FvDREB18		motif_sequence	201	4	-	organism	short_function
FvDREB18		motif_sequence	266	4	-	organism	short_function
FvDREB18		motif_sequence	722	4	-	organism	short_function
FvDREB18		motif_sequence	768	4	-	organism	short_function
FvDREB18		motif_sequence	778	4	-	organism	short_function
FvDREB18		motif_sequence	841	4	-	organism	short_function
FvDREB18		motif_sequence	862	4	+	organism	short_function
FvDREB18		motif_sequence	912	4	-	organism	short_function
FvDREB18		motif_sequence	917	4	-	organism	short_function
FvDREB18		motif_sequence	967	4	+	organism	short_function
FvDREB18		motif_sequence	986	4	-	organism	short_function
FvDREB18		motif_sequence	1191	4	+	organism	short_function
FvDREB18		motif_sequence	1514	4	-	organism	short_function
FvDREB18		motif_sequence	1564	4	+	organism	short_function
FvDREB18		motif_sequence	1616	4	+	organism	short_function
FvDREB18		motif_sequence	1959	4	+	organism	short_function
FvDREB18	MBS	CAACTG	549	6	-	Arabidopsis thaliana	MYB binding site involved in drought-inducibility
FvDREB18	ABRE	CACGTG	1484	6	-	Arabidopsis thaliana	cis-acting element involved in the abscisic acid responsiveness
FvDREB18	ABRE	ACGTG	1485	5	+	Arabidopsis thaliana	cis-acting element involved in the abscisic acid responsiveness
FvDREB18	ABRE	CACGTG	1918	6	-	Arabidopsis thaliana	cis-acting element involved in the abscisic acid responsiveness
FvDREB18	ABRE	ACGTG	1919	5	+	Arabidopsis thaliana	cis-acting element involved in the abscisic acid responsiveness
FvDREB18	ABRE	ACGTG	1965	5	-	Arabidopsis thaliana	cis-acting element involved in the abscisic acid responsiveness
FvDREB18	ARE	AAACCA	1589	6	+	Zea mays	cis-acting regulatory element essential for the anaerobic induction
FvDREB18	ARE	AAACCA	1809	6	-	Zea mays	cis-acting regulatory element essential for the anaerobic induction
FvDREB18	ARE	AAACCA	1922	6	-	Zea mays	cis-acting regulatory element essential for the anaerobic induction
FvDREB18	GATA-motif	GATAGGG	356	7	+	Pisum sativum	part of a light responsive element
FvDREB18	GATA-motif	GATAGGA	1709	7	-	Arabidopsis thaliana	part of a light responsive element
FvDREB18	AT-rich element	ATAGAAATCAA	1278	10	+	Glycine max	binding site of AT-rich DNA binding protein (ATBP-1)
FvDREB18	MYB	CAACCA	683	6	-	Arabidopsis thaliana
FvDREB18	MYB	CAACCA	1428	6	-	Arabidopsis thaliana
FvDREB18	MYB	CAACAG	1852	6	+	Arabidopsis thaliana
FvDREB18	MYB	TAACCA	1914	6	+	Arabidopsis thaliana
FvDREB18	GARE-motif	TCTGTTG	1852	7	-	Brassica oleracea	gibberellin-responsive element
FvDREB18	CAAT-box	CAAT	34	4	+	Nicotiana glutinosa
FvDREB18	CAAT-box	CAAAT	60	5	+	Pisum sativum	common cis-acting element in promoter and enhancer regions
FvDREB18	CAAT-box	CAAAT	294	5	-	Pisum sativum	common cis-acting element in promoter and enhancer regions
FvDREB18	CAAT-box	CAAT	431	4	-	Nicotiana glutinosa
FvDREB18	CAAT-box	CAAT	484	4	-	Nicotiana glutinosa
FvDREB18	CAAT-box	CAAT	541	4	-	Nicotiana glutinosa
FvDREB18	CAAT-box	CAAT	557	4	+	Nicotiana glutinosa
FvDREB18	CAAT-box	CAAAT	596	5	-	Pisum sativum	common cis-acting element in promoter and enhancer regions
FvDREB18	CAAT-box	CAAAT	612	5	+	Pisum sativum	common cis-acting element in promoter and enhancer regions
FvDREB18	CAAT-box	CAAT	772	4	-	Nicotiana glutinosa
FvDREB18	CAAT-box	CAAT	832	4	-	Nicotiana glutinosa
FvDREB18	CAAT-box	CAAT	850	4	-	Nicotiana glutinosa
FvDREB18	CAAT-box	CAAAT	857	5	-	Pisum sativum	common cis-acting element in promoter and enhancer regions
FvDREB18	CAAT-box	CAAT	904	4	+	Nicotiana glutinosa
FvDREB18	CAAT-box	CAAAT	923	5	-	Pisum sativum	common cis-acting element in promoter and enhancer regions
FvDREB18	CAAT-box	CAAT	959	4	+	Nicotiana glutinosa
FvDREB18	CAAT-box	CAAT	1016	4	-	Nicotiana glutinosa
FvDREB18	CAAT-box	CAAAT	1075	5	+	Pisum sativum	common cis-acting element in promoter and enhancer regions
FvDREB18	CAAT-box	CAAT	1189	4	+	Nicotiana glutinosa
FvDREB18	CAAT-box	CAAT	1196	4	+	Nicotiana glutinosa
FvDREB18	CAAT-box	CAAT	1229	4	-	Nicotiana glutinosa
FvDREB18	CAAT-box	CAAAT	1239	5	-	Pisum sativum	common cis-acting element in promoter and enhancer regions
FvDREB18	CAAT-box	CAAT	1289	4	+	Nicotiana glutinosa
FvDREB18	CAAT-box	CCAAT	1291	5	-	Arabidopsis thaliana	common cis-acting element in promoter and enhancer regions
FvDREB18	CAAT-box	CAAAT	1330	5	+	Pisum sativum	common cis-acting element in promoter and enhancer regions
FvDREB18	CAAT-box	CAAT	1345	4	-	Nicotiana glutinosa
FvDREB18	CAAT-box	CAAT	1350	4	+	Nicotiana glutinosa
FvDREB18	CAAT-box	CAAT	1352	4	-	Nicotiana glutinosa
FvDREB18	CAAT-box	CAAT	1413	4	+	Nicotiana glutinosa
FvDREB18	CAAT-box	CAAAT	1435	5	-	Pisum sativum	common cis-acting element in promoter and enhancer regions
FvDREB18	CAAT-box	CCAAT	1469	5	+	Arabidopsis thaliana	common cis-acting element in promoter and enhancer regions
FvDREB18	CAAT-box	CAAT	1470	4	+	Nicotiana glutinosa
FvDREB18	CAAT-box	CAAT	1472	4	-	Nicotiana glutinosa
FvDREB18	CAAT-box	CCAAT	1580	5	-	Arabidopsis thaliana	common cis-acting element in promoter and enhancer regions
FvDREB18	CAAT-box	CAAAT	1593	5	+	Pisum sativum	common cis-acting element in promoter and enhancer regions
FvDREB18	CAAT-box	CAAAT	1596	5	-	Pisum sativum	common cis-acting element in promoter and enhancer regions
FvDREB18	CAAT-box	CAAT	1622	4	-	Nicotiana glutinosa
FvDREB18	CAAT-box	CAAT	1675	4	-	Nicotiana glutinosa
FvDREB18	CAAT-box	CCAAT	1762	5	-	Arabidopsis thaliana	common cis-acting element in promoter and enhancer regions
FvDREB18	CAAT-box	CAAT	1784	4	-	Nicotiana glutinosa
FvDREB18	CAAT-box	CAAT	1805	4	-	Nicotiana glutinosa
FvDREB18	CAAT-box	CCAAT	1885	5	+	Arabidopsis thaliana	common cis-acting element in promoter and enhancer regions
FvDREB18	CAAT-box	CAAT	1886	4	+	Nicotiana glutinosa
FvDREB18	CAAT-box	CAAT	1890	4	+	Nicotiana glutinosa
FvDREB18	Box 4	ATTAAT	1909	6	-	Petroselinum crispum	part of a conserved DNA module involved in light responsiveness

## Sheet: primer sequence
Gene Name	Primer sequence
Actin	F：CTTTTGGATTGAGCCTCGTC
	R：ACGAGCTGTTTTCCCTAGCA
EF1	F：CTTGAGGCACTTGACCAG
	R：ACGACCATACCAGGCTTG
GAPDH	F：TCCATCACTGCCACCCAGAAGACTG
	R：AGCAGGCAGAACCTTTCCGACAG
DBP	F：TTGGCAGCGGGACTTTACC
	R：CGGTTGTGTGACGCTGTCAT
FvDREB1	F：TCTCCGCCGAGTCTAATGATAT
	R：GGAGAAACCACGTTAAAACTTACAG
FvDREB2	F：GCGTGTTTGAACTTTGCCGA
	R：GTTGTTCCGATTCCGCTTCC
FvDREB7	F：TACCGAATATGACGTCATCCAC
	R：CGTCTTCAACAATCCCATCAAG
FvDREB8	F：ACGAGTGCAGATTGTGAAGA
	R：GCACCCATTACTCTTCGCTG
FvDREB9	F：GTTGTTGTTGTCGTGGCGTT
	R：GGTGGTGAAAAGTGAAAACCGTAGT
FvDREB10	F：CGATTTCGTGTTCGAGGACTC
	R：ACAGAGATGCCATGATGATGAT
FvDREB20	F：CCAGCAAAGATGAAGAGACAAC
	R：GCAAAACTATAATCGTGCCTCGTGA
FvDREB28	F：GAGTTTGGGGTAAATGGGTTTC
	R：GCCTTTTCAGGAGCATCATAAG
FvDREB23	F：TAGCGTGACCGTGAACCAAAC
	R：ACTCTCCTCGGCGTAATCATC
FvDREB30	F：CCAACAACCAAGAAGAAGCTTT
	R：CAGACTCTCATTCTGTTCTGGG
FvDREB31	F：AACTTTCGACACAGCTGAAGAA
	R：CAGTGTGCTTCAAATGTGGAAA

## Sheet: transcriptome data
The input data is the readcount value from the gene expression level analysis. For samples with biological replicates, DESeq(Anders et al, 2010) is used to do the analysis, For the samples without biological replicates, TMM was first used to normalize the readcount value, and the DEGseq is used to do the analysis.
Main contents of the list: (1) Gene_id: The gene id (2) readcount_Sample1: the readcount values of sample1 after normalization (3) readcount_Sample2: the readcount values of sample1 after normalization (4) log2FoldChange: log2(Sample1/Sample2) (5) pvalue(pval): the pvalue (6) qvalue(padj): pvalue after normalization. The smaller the qvalue is, the more significant the difference is. (7) Gene Desc…
	D3_YLvsD1_YL.Differential_analy								D5_YLvsD1_YL.Differential_analy									D7_YLvsD1_YL.Differential_analy
Gene_id	name	readcount_D3_YL	readcount_D1_YL	log2FoldChange	pval	padj	significant		Gene_id	name	readcount_D5_YL	readcount_D1_YL	log2FoldChange	pval	padj	significant		Gene_id	name	readcount_D5_YL	readcount_D1_YL	log2FoldChange	pval	padj	significant
mrna01985.1	FvDREB6	473.218	498.949	-0.076387	0.70113	1	FALSE		mrna01985.1	FvDREB6	479.673	513.105	-0.097202	0.61343	0.96318	FALSE		mrna01985.1	FvDREB6	474.88	511.653	-0.1076	0.6228	0.91202	FALSE
mrna04810.1	FvDREB21	394.18	520.328	-0.40057	0.18438	0.69388	FALSE		mrna04810.1	FvDREB21	403.874	535.142	-0.40602	0.10107	0.43101	FALSE		mrna04810.1	FvDREB21	892.883	533.684	0.74248	0.30001	0.64774	FALSE
mrna08479.1	FvDREB3	1.11283	0	Inf	0.50165	0.97587	FALSE		mrna08479.1	FvDREB3	0	0	NA	NA	NA	NA		mrna08479.1	FvDREB3	0	0	NA	NA	NA	NA
mrna08838.1	FvDREB10	706.376	555.961	0.34545	0.29059	0.83374	FALSE		mrna08838.1	FvDREB10	732.325	571.774	0.35704	0.22148	0.65221	FALSE		mrna08838.1	FvDREB10	1358.91	570.228	1.2528	0.045767	0.20312	FALSE
mrna08873.1	FvDREB12	3.88433	3.16142	0.29709	0.9315	1	FALSE		mrna08873.1	FvDREB12	0	3.25478	#NAME?	0.044029	0.26659	FALSE		mrna08873.1	FvDREB12	0.710327	3.24861	-2.1933	0.23329	0.56634	FALSE
mrna08876.1	FvDREB13	3.33848	4.18897	-0.3274	0.77921	1	FALSE		mrna08876.1	FvDREB13	1.66494	4.30952	-1.3721	0.3145	0.7633	FALSE		mrna08876.1	FvDREB13	8.20157	4.30269	0.93066	0.32702	0.68037	FALSE
mrna09137.1	FvDREB26	895.629	605.311	0.56523	0.0029158	0.060859	FALSE		mrna09137.1	FvDREB26	990.409	622.297	0.67042	0.048953	0.28371	FALSE		mrna09137.1	FvDREB26	1428.43	620.357	1.2033	3.6083e-08	1.4189e-06	TRUE
mrna11145.1	FvDREB25	14.6308	7.15607	1.0318	0.13124	0.59655	FALSE		mrna11145.1	FvDREB25	12.6458	7.35041	0.78277	0.41591	0.85537	FALSE		mrna11145.1	FvDREB25	9.00386	7.32434	0.29784	0.71907	0.96904	FALSE
mrna11882.1	FvDREB14	254.656	227.415	0.16322	0.65398	1	FALSE		mrna11882.1	FvDREB14	208.135	233.757	-0.16749	0.49182	0.90725	FALSE		mrna11882.1	FvDREB14	203.871	232.974	-0.19252	0.54884	0.8642	FALSE
mrna12919.1	FvDREB24	150.887	379.678	-1.3313	0.0010675	0.031407	TRUE		mrna12919.1	FvDREB24	208.941	390.32	-0.90156	0.0067665	0.079874	FALSE		mrna12919.1	FvDREB24	843.32	389.11	1.1159	0.19582	0.51202	FALSE
mrna13327.1	FvDREB22	32.3722	43.5979	-0.4295	0.35173	0.88975	FALSE		mrna13327.1	FvDREB22	33.4294	44.8181	-0.42296	0.2466	0.68766	FALSE		mrna13327.1	FvDREB22	27.6535	44.6684	-0.69179	0.08079	0.29499	FALSE
mrna13329.1	FvDREB2	38.3733	85.4401	-1.1548	0.10603	0.53259	FALSE		mrna13329.1	FvDREB2	96.93	87.7599	0.14338	0.84743	1	FALSE		mrna13329.1	FvDREB2	131.971	87.3843	0.59477	0.44547	0.79355	FALSE
mrna13783.1	FvDREB5	49.4825	40.1929	0.29998	0.4644	0.95603	FALSE		mrna13783.1	FvDREB5	52.5183	41.3137	0.3462	0.47698	0.89724	FALSE		mrna13783.1	FvDREB5	92.8119	41.1788	1.1724	0.00035611	0.0045675	TRUE
mrna16350.1	FvDREB29	918.322	883.045	0.056513	0.85608	1	FALSE		mrna16350.1	FvDREB29	1184.71	908.147	0.38353	0.062862	0.32806	FALSE		mrna16350.1	FvDREB29	1007.03	905.421	0.15344	0.52667	0.85644	FALSE
mrna16710.1	FvDREB4	0	0	NA	NA	NA	NA		mrna16710.1	FvDREB4	0	0	NA	NA	NA	NA		mrna16710.1	FvDREB4	0	0	NA	NA	NA	NA
mrna17698.1	FvDREB32	10.5024	23.0783	-1.1358	0.041275	0.31331	FALSE		mrna17698.1	FvDREB32	14.8314	23.7227	-0.67761	0.172	0.57679	FALSE		mrna17698.1	FvDREB32	88.8769	23.6405	1.9105	0.0071743	0.052201	FALSE
mrna19141.1	FvDREB20	0	0	NA	NA	NA	NA		mrna19141.1	FvDREB20	0	0	NA	NA	NA			mrna19141.1	FvDREB20	0	0	NA	NA	NA	NA
mrna21003.1	FvDREB9	0	0	NA	NA	NA	NA		mrna21003.1	FvDREB9	0	0	NA	NA	NA	NA		mrna21003.1	FvDREB9	0	0	NA	NA	NA	NA
mrna21047.1	FvDREB7	189.084	206.174	-0.12483	0.61959	1	FALSE		mrna21047.1	FvDREB7	319.319	211.965	0.59117	0.0050947	0.06513	FALSE		mrna21047.1	FvDREB7	434.984	211.296	1.0417	1.327e-05	0.00026848	TRUE
mrna22114.1	FvDREB31	4235.16	4382.24	-0.049254	0.88196	1	FALSE		mrna22114.1	FvDREB31	6300.07	4505.08	0.48382	0.03962	0.24893	FALSE		mrna22114.1	FvDREB31	6176.33	4489.84	0.46009	0.027375	0.14082	FALSE
mrna23873.1	FvDREB28	374.305	317.878	0.23574	0.28985	0.83342	FALSE		mrna23873.1	FvDREB28	389.376	326.901	0.25231	0.21897	0.64854	FALSE		mrna23873.1	FvDREB28	393.909	325.988	0.27304	0.2422	0.57799	FALSE
mrna25758.1	FvDREB19	438.633	343.639	0.35212	0.10465	0.52959	FALSE		mrna25758.1	FvDREB19	411.623	353.345	0.22025	0.28003	0.72479	FALSE		mrna25758.1	FvDREB19	572.38	352.234	0.70044	0.013166	0.082372	FALSE
mrna26463.1	FvDREB8	1.2609	29.0593	-4.5265	0.0012374	0.034986	TRUE		mrna26463.1	FvDREB8	2.64033	29.9179	-3.5022	0.0039111	0.053985	FALSE		mrna26463.1	FvDREB8	9.48299	29.8868	-1.6561	0.11388	0.3688	FALSE
mrna26530.1	FvDREB23	3.27019	2.21626	0.56125	0.72636	1	FALSE		mrna26530.1	FvDREB23	0.995792	2.27956	-1.1948	0.57601	0.94747	FALSE		mrna26530.1	FvDREB23	3.33571	2.27181	0.55415	0.76612	0.9763	FALSE
mrna27017.1	FvDREB15	64.5308	60.0277	0.10436	0.76038	1	FALSE		mrna27017.1	FvDREB15	76.5796	61.717	0.31129	0.48527	0.9025	FALSE		mrna27017.1	FvDREB15	93.7023	61.5339	0.6067	0.050037	0.21477	FALSE
mrna27021.1	FvDREB16	2.20899	2.28223	-0.047056	1	1	FALSE		mrna27021.1	FvDREB16	2.95789	2.34718	0.33364	0.87441	1	FALSE		mrna27021.1	FvDREB16	11.3182	2.34443	2.2713	0.056593	0.23352	FALSE
mrna27062.1	FvDREB27	26.7301	42.3135	-0.66265	0.37274	0.90469	FALSE		mrna27062.1	FvDREB27	41.5567	43.4608	-0.064633	0.93649	1	FALSE		mrna27062.1	FvDREB27	34.2326	43.2786	-0.33828	0.65759	0.93365	FALSE
mrna30159.1	FvDREB17	1.44677	6.69837	-2.211	0.060687	0.38868	FALSE		mrna30159.1	FvDREB17	4.28826	6.89607	-0.68538	0.47752	0.89757	FALSE		mrna30159.1	FvDREB17	1.30236	6.88789	-2.4029	0.052222	0.22108	FALSE
mrna30226.1	FvDREB18	1.08232	9.38851	-3.1168	0.25858	0.79896	FALSE		mrna30226.1	FvDREB18	0.322103	9.62854	-4.9017	0.16282	0.56047	FALSE		mrna30226.1	FvDREB18	10.5425	9.56484	0.14041	0.98776	1	FALSE
mrna32084.1	FvDREB30	22.491	269.277	-3.5817	3.976e-36	9.9999e-32	TRUE		mrna32084.1	FvDREB30	123.191	276.868	-1.1683	8.6645e-07	6.6512e-05	TRUE		mrna32084.1	FvDREB30	170.67	276.01	-0.69351	0.0049014	0.039012	TRUE
mrna32378.1	FvDREB1	2.10081	1.28767	0.70618	0.81325	1	FALSE		mrna32378.1	FvDREB1	4.66593	1.32625	1.8148	0.18043	0.58937	FALSE		mrna32378.1	FvDREB1	2.3353	1.32666	0.81581	0.72036	0.96904	FALSE
mrna32380.1	FvDREB11	5.27009	12.6159	-1.2593	0.34516	0.88455	FALSE		mrna32380.1	FvDREB11	13.6179	12.9476	0.072816	0.96505	1	FALSE		mrna32380.1	FvDREB11	6.32812	12.8771	-1.025	0.42129	0.77307	FALSE
D3_OLvsD1_OL.Differential_analy									D3_OLvsD1_OL.Differential_analy									D3_OLvsD1_OL.Differential_analy
Gene_id	name	readcount_D3_OL	readcount_D1_OL	log2FoldChange	pval	padj	significant		Gene_id	name	readcount_D5_OL	readcount_D1_OL	log2FoldChange	pval	padj	significant		Gene_id	name	readcount_D1_OL	readcount_D1_YL	log2FoldChange	pval	padj	significant
mrna01985.1	FvDREB6	324.675	328.138	-0.01531	0.94446	1	FALSE		mrna01985.1	FvDREB6	343.133	310.113	0.14597	0.58397	1	FALSE		mrna01985.1	FvDREB6	336.147	307.19	0.12996	0.64283	1	FALSE
mrna04810.1	FvDREB21	29.3245	44.4216	-0.59916	0.27824	1	FALSE		mrna04810.1	FvDREB21	38.4971	41.9692	-0.12458	0.78548	1	FALSE		mrna04810.1	FvDREB21	30.3731	41.6096	-0.45412	0.31754	1	FALSE
mrna08479.1	FvDREB3	0	1.51434	#NAME?	0.45774	1	FALSE		mrna08479.1	FvDREB3	0.333073	1.42809	-2.1002	0.65254	1	FALSE		mrna08479.1	FvDREB3	0	1.4236	#NAME?	0.48463	1	FALSE
mrna08838.1	FvDREB10	107.011	110.955	-0.052219	0.89539	1	FALSE		mrna08838.1	FvDREB10	190.394	104.844	0.86074	0.010229	0.96248	FALSE		mrna08838.1	FvDREB10	124.005	103.909	0.25508	0.56987	1	FALSE
mrna08873.1	FvDREB12	1.2206	0	Inf	0.52863	1	FALSE		mrna08873.1	FvDREB12	0	0	NA	NA	NA	NA		mrna08873.1	FvDREB12	0	0	NA	NA	NA	NA
mrna08876.1	FvDREB13	0	0.351449	#NAME?	0.97825	1	FALSE		mrna08876.1	FvDREB13	0	0.332189	#NAME?	0.99497	1	FALSE		mrna08876.1	FvDREB13	0	0.328985	#NAME?	1	1	FALSE
mrna09137.1	FvDREB26	2542.91	2457.3	0.049407	0.79013	1	FALSE		mrna09137.1	FvDREB26	2801.11	2321.33	0.27105	0.1964	1	FALSE		mrna09137.1	FvDREB26	2661.54	2302.37	0.20914	0.31599	1	FALSE
mrna11145.1	FvDREB25	13.8281	10.7968	0.357	0.66861	1	FALSE		mrna11145.1	FvDREB25	8.1723	10.2015	-0.31996	0.77701	1	FALSE		mrna11145.1	FvDREB25	5.19805	10.1122	-0.96006	0.36027	1	FALSE
mrna11882.1	FvDREB14	31.2715	62.5686	-1.0006	0.028574	1	FALSE		mrna11882.1	FvDREB14	676.915	589.127	0.20039	0.37444	1	FALSE		mrna11882.1	FvDREB14	25.5207	58.612	-1.1995	0.018276	0.34912	FALSE
mrna12919.1	FvDREB24	235.814	136.056	0.79345	0.27292	1	FALSE		mrna12919.1	FvDREB24	525.616	128.557	2.0316	0.00055988	0.17964	FALSE		mrna12919.1	FvDREB24	277.349	127.417	1.1221	0.029246	0.46913	FALSE
mrna13327.1	FvDREB22	3.66363	12.274	-1.7443	0.062869	1	FALSE		mrna13327.1	FvDREB22	8.7357	11.5977	-0.40885	0.63867	1	FALSE		mrna13327.1	FvDREB22	11.9228	11.4942	0.052818	0.92778	1	FALSE
mrna13329.1	FvDREB2	117.688	62.5744	0.91133	0.46809	1	FALSE		mrna13329.1	FvDREB2	159.391	59.1031	1.4313	0.00049812	0.17334	FALSE		mrna13329.1	FvDREB2	275.762	58.6454	2.2333	0.041445	0.5643	FALSE
mrna13783.1	FvDREB5	56.4925	99.5104	-0.81679	0.097996	1	FALSE		mrna13783.1	FvDREB5	43.6899	94.0641	-1.1063	0.037068	1	FALSE		mrna13783.1	FvDREB5	71.7431	93.1156	-0.37618	0.42348	1	FALSE
mrna16350.1	FvDREB29	42.2423	53.4699	-0.34004	0.40374	1	FALSE		mrna16350.1	FvDREB29	1598.67	2208.47	-0.46618	0.20135	1	FALSE		mrna16350.1	FvDREB29	1932.16	2191.46	-0.18168	0.59242	1	FALSE
mrna16710.1	FvDREB4	0	0	0	NA	NA	NA		mrna16710.1	FvDREB4	0	0	NA	NA	NA	NA		mrna16710.1	FvDREB4	0	0	NA	NA	NA	NA
mrna17698.1	FvDREB32	18.4744	17.6946	0.062215	0.96788	1	FALSE		mrna17698.1	FvDREB32	12.6034	16.7198	-0.40775	0.56624	1	FALSE		mrna17698.1	FvDREB32	33.5496	16.5699	1.0177	0.060134	0.68174	FALSE
mrna19141.1	FvDREB20	0	0	NA	NA	NA	NA		mrna19141.1	FvDREB20	0	0	NA	NA	NA	NA		mrna19141.1	FvDREB20	0	0	NA	NA	NA	NA
mrna21003.1	FvDREB9	0	0	NA	NA	NA	NA		mrna21003.1	FvDREB9	0	0	NA	NA	NA	NA		mrna21003.1	FvDREB9	0	0	NA	NA	NA	NA
mrna21047.1	FvDREB7	243.046	284.92	-0.22933	0.38935	1	FALSE		mrna21047.1	FvDREB7	326.858	269.204	0.27997	0.27005	1	FALSE		mrna21047.1	FvDREB7	448.642	266.863	0.74946	0.0029149	0.098451	FALSE
mrna22114.1	FvDREB31	5527.83	9689.96	-0.80978	0.00031954	0.085056	FALSE		mrna22114.1	FvDREB31	8917.32	9154.33	-0.037845	0.87729	1	FALSE		mrna22114.1	FvDREB31	8449.48	9077.95	-0.1035	0.68711	1	FALSE
mrna23873.1	FvDREB28	318.718	385.34	-0.27385	0.2899	1	FALSE		mrna23873.1	FvDREB28	406.424	364.081	0.15873	0.4947	1	FALSE		mrna23873.1	FvDREB28	399.847	360.92	0.14777	0.49586	1	FALSE
mrna25758.1	FvDREB19	139.686	171.639	-0.29719	0.29404	1	FALSE		mrna25758.1	FvDREB19	182.552	162.231	0.17027	0.55584	1	FALSE		mrna25758.1	FvDREB19	197.039	160.644	0.29462	0.31954	1	FALSE
mrna26463.1	FvDREB8	3.98802	1.08148	1.8827	0.31764	1	FALSE		mrna26463.1	FvDREB8	3.02014	1.0214	1.5641	0.48388	1	FALSE		mrna26463.1	FvDREB8	1.57189	1.01387	0.63262	0.88798	1	FALSE
mrna26530.1	FvDREB23	0.913852	1.10662	-0.27613	1	1	FALSE		mrna26530.1	FvDREB23	3.02014	1.04484	1.5313	0.48277	1	FALSE		mrna26530.1	FvDREB23	1.58948	1.03784	0.61496	0.88691	1	FALSE
mrna27017.1	FvDREB15	98.7007	70.7659	0.48001	0.15888	1	FALSE		mrna27017.1	FvDREB15	81.6959	66.8749	0.2888	0.39313	1	FALSE		mrna27017.1	FvDREB15	77.7092	66.2553	0.23005	0.49832	1	FALSE
mrna27021.1	FvDREB16	0	0	NA	NA	NA	NA		mrna27021.1	FvDREB16	0.666147	0	Inf	0.79296	1	FALSE		mrna27021.1	FvDREB16	1.26334	0	Inf	0.48987	1	FALSE
mrna27062.1	FvDREB27	30.917	27.3999	0.17423	0.91489	1	FALSE		mrna27062.1	FvDREB27	16.6429	25.8929	-0.63765	0.39979	1	FALSE		mrna27062.1	FvDREB27	15.1078	25.6535	-0.76387	0.21688	1	FALSE
mrna30159.1	FvDREB17	3.06908	4.64224	-0.59701	0.69323	1	FALSE		mrna30159.1	FvDREB17	3.2667	4.38738	-0.42553	0.79246	1	FALSE		mrna30159.1	FvDREB17	3.07943	4.34579	-0.49695	0.80926	1	FALSE
mrna30226.1	FvDREB18	1.5267	6.3775	-2.0626	0.34907	1	FALSE		mrna30226.1	FvDREB18	0.680756	6.03298	-3.1477	0.22508	1	FALSE		mrna30226.1	FvDREB18	1.62465	5.95836	-1.8748	0.38286	1	FALSE
mrna32084.1	FvDREB30	32.1583	345.346	-3.4248	6.9582e-06	0.0046054	TRUE		mrna32084.1	FvDREB30	162.615	326.155	-1.0041	0.050191	1	FALSE		mrna32084.1	FvDREB30	206.766	323.738	-0.64683	0.17493	1	FALSE
mrna32378.1	FvDREB1	1.22753	2.15897	-0.81459	0.78485	1	FALSE		mrna32378.1	FvDREB1	2.8325	2.04001	0.4735	0.83311	1	FALSE		mrna32378.1	FvDREB1	5.74081	2.02186	1.5056	0.27513	1	FALSE
mrna32380.1	FvDREB11	10.7717	12.008	-0.15675	0.89916	1	FALSE		mrna32380.1	FvDREB11	18.9357	11.3428	0.73932	0.23763	1	FALSE		mrna32380.1	FvDREB11	31.6507	11.2519	1.4921	0.14154	0.96168	FALSE
